# Supplementary material for: Development and Validation of a Histological Method to Measure Microvessel Density in Whole-Slide Images of Cancer Tissue
Source: PLoS One. 2016 Sep 1;11(9):e0161496. doi: 10.1371/journal.pone.0161496 (PMC5008750; doi:10.1371/journal.pone.0161496)
Supplement: S1 Dataset — The results for the four parameters (N, MVD, V,AA) for the samples from the four cancer types (CRC, GBM, OC, RCC) from all observers (1–6) obtained with both versions of the counting rules are contained in these CSV-files. (ZIP) [file pone.0161496.s001.zip]

Archive with 29 entries (28 files):
- data/
- data/CopyN_CD31_CRC_Obs1_AverageExtra.csv
- data/CopyN_CD31_CRC_Obs1_Round1Extra.csv
- data/CopyN_CD31_CRC_Obs1_Round2Extra2.csv
- data/CopyN_CD31_CRC_Obs2_AverageExtra.csv
- data/CopyN_CD31_CRC_Obs2_Round1Extra.csv
- data/CopyN_CD31_CRC_Obs2_Round2Extra2.csv
- data/CopyN_CD31_CRC_Obs3_Round1.csv
- data/CopyN_CD31_CRC_Obs_newrules.csv
- data/CopyN_CD31_CRC_OC_Obs_newrules.csv
- data/CopyN_CD31_GBM_Obs1_AverageExtra.csv
- data/CopyN_CD31_GBM_Obs1_Round1Extra.csv
- data/CopyN_CD31_GBM_Obs1_Round2Extra2.csv
- data/CopyN_CD31_GBM_Obs2_AverageExtra.csv
- data/CopyN_CD31_GBM_Obs2_Round1Extra.csv
- data/CopyN_CD31_GBM_Obs2_Round2Extra2.csv
- data/CopyN_CD31_OC_Obs1_AverageExtra.csv
- data/CopyN_CD31_OC_Obs1_Round1Extra.csv
- data/CopyN_CD31_OC_Obs1_Round2Extra2.csv
- data/CopyN_CD31_OC_Obs2_AverageExtra.csv
- data/CopyN_CD31_OC_Obs2_Round1Extra.csv
- data/CopyN_CD31_OC_Obs2_Round2Extra2.csv
- data/CopyN_CD31_RCC_Obs1_AverageExtra.csv
- data/CopyN_CD31_RCC_Obs1_Round1Extra.csv
- data/CopyN_CD31_RCC_Obs1_Round2Extra2.csv
- data/CopyN_CD31_RCC_Obs2_AverageExtra.csv
- data/CopyN_CD31_RCC_Obs2_Round1Extra.csv
- data/CopyN_CD31_RCC_Obs2_Round2Extra2.csv
- data/heterogeneity2.csv
