# Supplementary material for: Development and Validation of a Histological Method to Measure Microvessel Density in Whole-Slide Images of Cancer Tissue
Source: PLoS One. 2016 Sep 1;11(9):e0161496. doi: 10.1371/journal.pone.0161496 (PMC5008750; doi:10.1371/journal.pone.0161496)
Supplement: S1 Dataset — The results for the four parameters (N, MVD, V,AA) for the samples from the four cancer types (CRC, GBM, OC, RCC) from all observers (1–6) obtained with both versions of the counting rules are contained in these CSV-files. (ZIP) [file pone.0161496.s001.zip › data/CopyN_CD31_CRC_Obs1_Round2Extra2.csv]

SampleID	FieldID	SampleFieldID	Vref	Vvessel	N	Analyst	Date	Replicate
CRC1	1	CRC1_1	81	7	10	Observer1	10-Sep-12	2
CRC1	2	CRC1_2	81	3	7	Observer1	10-Sep-12	2
CRC1	3	CRC1_3	81	3	16	Observer1	10-Sep-12	2
CRC1	4	CRC1_4	81	8	11	Observer1	10-Sep-12	2
CRC1	5	CRC1_5	81	2	14	Observer1	10-Sep-12	2
CRC1	6	CRC1_6	81	3	7	Observer1	10-Sep-12	2
CRC1	7	CRC1_7	81	2	9	Observer1	10-Sep-12	2
CRC1	8	CRC1_8	81	4	23	Observer1	10-Sep-12	2
CRC1	9	CRC1_9	81	0	3	Observer1	10-Sep-12	2
CRC1	10	CRC1_10	81	5	21	Observer1	10-Sep-12	2
CRC1	11	CRC1_11	81	2	19	Observer1	10-Sep-12	2
CRC1	12	CRC1_12	81	6	8	Observer1	10-Sep-12	2
CRC1	13	CRC1_13	81	5	20	Observer1	10-Sep-12	2
CRC1	14	CRC1_14	81	7	52	Observer1	10-Sep-12	2
CRC1	15	CRC1_15	81	3	28	Observer1	10-Sep-12	2
CRC2	1	CRC2_1	81	3	10	Observer1	10-Sep-12	2
CRC2	2	CRC2_2	81	5	20	Observer1	10-Sep-12	2
CRC2	3	CRC2_3	81	0	8	Observer1	10-Sep-12	2
CRC2	4	CRC2_4	81	1	9	Observer1	10-Sep-12	2
CRC2	5	CRC2_5	81	3	15	Observer1	10-Sep-12	2
CRC2	6	CRC2_6	81	1	7	Observer1	10-Sep-12	2
CRC2	7	CRC2_7	81	2	15	Observer1	10-Sep-12	2
CRC2	8	CRC2_8	81	3	13	Observer1	10-Sep-12	2
CRC2	9	CRC2_9	81	2	8	Observer1	10-Sep-12	2
CRC2	10	CRC2_10	81	2	15	Observer1	10-Sep-12	2
CRC2	11	CRC2_11	81	1	11	Observer1	10-Sep-12	2
CRC2	12	CRC2_12	81	9	20	Observer1	10-Sep-12	2
CRC2	13	CRC2_13	81	7	5	Observer1	10-Sep-12	2
CRC2	14	CRC2_14	81	3	12	Observer1	10-Sep-12	2
CRC2	15	CRC2_15	81	3	5	Observer1	10-Sep-12	2
CRC3	1	CRC3_1	81	0	4	Observer1	10-Sep-12	2
CRC3	2	CRC3_2	81	0	4	Observer1	10-Sep-12	2
CRC3	3	CRC3_3	81	1	13	Observer1	10-Sep-12	2
CRC3	4	CRC3_4	81	1	11	Observer1	10-Sep-12	2
CRC3	5	CRC3_5	81	3	11	Observer1	10-Sep-12	2
CRC3	6	CRC3_6	81	3	10	Observer1	10-Sep-12	2
CRC3	7	CRC3_7	81	4	12	Observer1	10-Sep-12	2
CRC3	8	CRC3_8	81	2	8	Observer1	10-Sep-12	2
CRC3	9	CRC3_9	81	2	13	Observer1	10-Sep-12	2
CRC3	10	CRC3_10	81	2	7	Observer1	10-Sep-12	2
CRC3	11	CRC3_11	81	3	11	Observer1	10-Sep-12	2
CRC3	12	CRC3_12	81	0	8	Observer1	10-Sep-12	2
CRC3	13	CRC3_13	81	3	9	Observer1	10-Sep-12	2
CRC3	14	CRC3_14	81	2	4	Observer1	10-Sep-12	2
CRC3	15	CRC3_15	81	0	8	Observer1	10-Sep-12	2
CRC4	1	CRC4_1	81	1	3	Observer1	10-Sep-12	2
CRC4	2	CRC4_2	81	0	15	Observer1	10-Sep-12	2
CRC4	3	CRC4_3	81	2	12	Observer1	10-Sep-12	2
CRC4	4	CRC4_4	81	0	3	Observer1	10-Sep-12	2
CRC4	5	CRC4_5	81	0	1	Observer1	10-Sep-12	2
CRC4	6	CRC4_6	81	0	0	Observer1	10-Sep-12	2
CRC4	7	CRC4_7	81	0	0	Observer1	10-Sep-12	2
CRC4	8	CRC4_8	81	3	20	Observer1	10-Sep-12	2
CRC4	9	CRC4_9	81	3	7	Observer1	10-Sep-12	2
CRC4	10	CRC4_10	81	0	5	Observer1	10-Sep-12	2
CRC4	11	CRC4_11	81	0	0	Observer1	10-Sep-12	2
CRC4	12	CRC4_12	81	2	6	Observer1	10-Sep-12	2
CRC4	13	CRC4_13	81	1	2	Observer1	10-Sep-12	2
CRC4	14	CRC4_14	81	1	11	Observer1	10-Sep-12	2
CRC4	15	CRC4_15	81	2	13	Observer1	10-Sep-12	2
CRC5	1	CRC5_1	81	3	4	Observer1	10-Sep-12	2
CRC5	2	CRC5_2	81	4	7	Observer1	10-Sep-12	2
CRC5	3	CRC5_3	81	0	4	Observer1	10-Sep-12	2
CRC5	4	CRC5_4	81	1	4	Observer1	10-Sep-12	2
CRC5	5	CRC5_5	81	1	4	Observer1	10-Sep-12	2
CRC5	6	CRC5_6	81	1	1	Observer1	10-Sep-12	2
CRC5	7	CRC5_7	81	0	6	Observer1	10-Sep-12	2
CRC5	8	CRC5_8	81	1	3	Observer1	10-Sep-12	2
CRC5	9	CRC5_9	81	0	7	Observer1	10-Sep-12	2
CRC5	10	CRC5_10	81	1	4	Observer1	10-Sep-12	2
CRC5	11	CRC5_11	81	1	4	Observer1	10-Sep-12	2
CRC5	12	CRC5_12	81	0	2	Observer1	10-Sep-12	2
CRC5	13	CRC5_13	81	0	2	Observer1	10-Sep-12	2
CRC5	14	CRC5_14	81	1	4	Observer1	10-Sep-12	2
CRC5	15	CRC5_15	81	1	6	Observer1	10-Sep-12	2
CRC6	1	CRC6_1	81	10	23	Observer1	10-Sep-12	2
CRC6	2	CRC6_2	81	4	18	Observer1	10-Sep-12	2
CRC6	3	CRC6_3	81	2	7	Observer1	10-Sep-12	2
CRC6	4	CRC6_4	81	2	12	Observer1	10-Sep-12	2
CRC6	5	CRC6_5	81	2	10	Observer1	10-Sep-12	2
CRC6	6	CRC6_6	81	3	10	Observer1	10-Sep-12	2
CRC6	7	CRC6_7	81	0	6	Observer1	10-Sep-12	2
CRC6	8	CRC6_8	81	2	6	Observer1	10-Sep-12	2
CRC6	9	CRC6_9	81	2	11	Observer1	10-Sep-12	2
CRC6	10	CRC6_10	81	5	23	Observer1	10-Sep-12	2
CRC6	11	CRC6_11	81	0	9	Observer1	10-Sep-12	2
CRC6	12	CRC6_12	81	1	11	Observer1	10-Sep-12	2
CRC6	13	CRC6_13	81	1	14	Observer1	10-Sep-12	2
CRC6	14	CRC6_14	81	2	4	Observer1	10-Sep-12	2
CRC6	15	CRC6_15	81	1	7	Observer1	10-Sep-12	2
CRC7	1	CRC7_1	81	1	17	Observer1	28-May-13	2
CRC7	2	CRC7_2	81	4	13	Observer1	28-May-13	2
CRC7	3	CRC7_3	81	0	7	Observer1	28-May-13	2
CRC7	4	CRC7_4	81	1	7	Observer1	28-May-13	2
CRC7	5	CRC7_5	81	0	6	Observer1	28-May-13	2
CRC7	6	CRC7_6	81	0	4	Observer1	28-May-13	2
CRC7	7	CRC7_7	81	2	5	Observer1	28-May-13	2
CRC7	8	CRC7_8	81	0	6	Observer1	28-May-13	2
CRC7	9	CRC7_9	81	2	6	Observer1	28-May-13	2
CRC7	10	CRC7_10	81	3	7	Observer1	28-May-13	2
CRC7	11	CRC7_11	81	2	7	Observer1	28-May-13	2
CRC7	12	CRC7_12	81	1	17	Observer1	28-May-13	2
CRC7	13	CRC7_13	81	0	6	Observer1	28-May-13	2
CRC7	14	CRC7_14	81	0	3	Observer1	28-May-13	2
CRC7	15	CRC7_15	81	4	7	Observer1	28-May-13	2
CRC8	1	CRC8_1	81	1	14	Observer1	28-May-13	2
CRC8	2	CRC8_2	81	0	6	Observer1	28-May-13	2
CRC8	3	CRC8_3	81	0	6	Observer1	28-May-13	2
CRC8	4	CRC8_4	81	2	13	Observer1	28-May-13	2
CRC8	5	CRC8_5	81	3	27	Observer1	28-May-13	2
CRC8	6	CRC8_6	81	5	21	Observer1	28-May-13	2
CRC8	7	CRC8_7	81	2	7	Observer1	28-May-13	2
CRC8	8	CRC8_8	81	0	6	Observer1	28-May-13	2
CRC8	9	CRC8_9	81	0	9	Observer1	28-May-13	2
CRC8	10	CRC8_10	81	1	13	Observer1	28-May-13	2
CRC8	11	CRC8_11	81	0	5	Observer1	28-May-13	2
CRC8	12	CRC8_12	81	5	7	Observer1	28-May-13	2
CRC8	13	CRC8_13	81	2	10	Observer1	28-May-13	2
CRC8	14	CRC8_14	81	4	9	Observer1	28-May-13	2
CRC8	15	CRC8_15	81	2	12	Observer1	28-May-13	2
CRC9	1	CRC9_1	81	1	8	Observer1	28-May-13	2
CRC9	2	CRC9_2	81	1	5	Observer1	28-May-13	2
CRC9	3	CRC9_3	81	0	8	Observer1	28-May-13	2
CRC9	4	CRC9_4	81	0	5	Observer1	28-May-13	2
CRC9	5	CRC9_5	81	0	11	Observer1	28-May-13	2
CRC9	6	CRC9_6	81	0	6	Observer1	28-May-13	2
CRC9	7	CRC9_7	81	9	2	Observer1	28-May-13	2
CRC9	8	CRC9_8	81	0	5	Observer1	28-May-13	2
CRC9	9	CRC9_9	81	6	15	Observer1	28-May-13	2
CRC9	10	CRC9_10	81	1	11	Observer1	28-May-13	2
CRC9	11	CRC9_11	81	0	5	Observer1	28-May-13	2
CRC9	12	CRC9_12	81	4	10	Observer1	28-May-13	2
CRC9	13	CRC9_13	81	3	12	Observer1	28-May-13	2
CRC9	14	CRC9_14	81	1	8	Observer1	28-May-13	2
CRC9	15	CRC9_15	81	19	18	Observer1	28-May-13	2
CRC10	1	CRC10_1	81	2	16	Observer1	28-May-13	2
CRC10	2	CRC10_2	81	2	14	Observer1	28-May-13	2
CRC10	3	CRC10_3	81	3	15	Observer1	28-May-13	2
CRC10	4	CRC10_4	81	2	10	Observer1	28-May-13	2
CRC10	5	CRC10_5	81	6	28	Observer1	28-May-13	2
CRC10	6	CRC10_6	81	2	4	Observer1	28-May-13	2
CRC10	7	CRC10_7	81	5	12	Observer1	28-May-13	2
CRC10	8	CRC10_8	81	4	4	Observer1	28-May-13	2
CRC10	9	CRC10_9	81	0	0	Observer1	28-May-13	2
CRC10	10	CRC10_10	81	2	10	Observer1	28-May-13	2
CRC10	11	CRC10_11	81	3	3	Observer1	28-May-13	2
CRC10	12	CRC10_12	81	1	2	Observer1	28-May-13	2
CRC10	13	CRC10_13	81	6	2	Observer1	28-May-13	2
CRC10	14	CRC10_14	81	4	4	Observer1	28-May-13	2
CRC10	15	CRC10_15	81	3	6	Observer1	28-May-13	2
CRC11	1	CRC11_1	81	2	6	Observer1	28-May-13	2
CRC11	2	CRC11_2	81	4	10	Observer1	28-May-13	2
CRC11	3	CRC11_3	81	3	12	Observer1	28-May-13	2
CRC11	4	CRC11_4	81	1	7	Observer1	28-May-13	2
CRC11	5	CRC11_5	81	3	7	Observer1	28-May-13	2
CRC11	6	CRC11_6	81	1	6	Observer1	28-May-13	2
CRC11	7	CRC11_7	81	1	6	Observer1	28-May-13	2
CRC11	8	CRC11_8	81	0	5	Observer1	28-May-13	2
CRC11	9	CRC11_9	81	0	5	Observer1	28-May-13	2
CRC11	10	CRC11_10	81	0	5	Observer1	28-May-13	2
CRC11	11	CRC11_11	81	2	27	Observer1	28-May-13	2
CRC11	12	CRC11_12	81	5	15	Observer1	28-May-13	2
CRC11	13	CRC11_13	81	4	12	Observer1	28-May-13	2
CRC11	14	CRC11_14	81	1	11	Observer1	28-May-13	2
CRC11	15	CRC11_15	81	0	3	Observer1	28-May-13	2
CRC12	1	CRC12_1	81	1	7	Observer1	28-May-13	2
CRC12	2	CRC12_2	81	1	5	Observer1	28-May-13	2
CRC12	3	CRC12_3	81	2	10	Observer1	28-May-13	2
CRC12	4	CRC12_4	81	2	9	Observer1	28-May-13	2
CRC12	5	CRC12_5	81	0	13	Observer1	28-May-13	2
CRC12	6	CRC12_6	81	2	6	Observer1	28-May-13	2
CRC12	7	CRC12_7	81	1	9	Observer1	28-May-13	2
CRC12	8	CRC12_8	81	0	3	Observer1	28-May-13	2
CRC12	9	CRC12_9	81	0	3	Observer1	28-May-13	2
CRC12	10	CRC12_10	81	3	8	Observer1	28-May-13	2
CRC12	11	CRC12_11	81	1	5	Observer1	28-May-13	2
CRC12	12	CRC12_12	77	1	6	Observer1	28-May-13	2
CRC12	13	CRC12_13	81	1	5	Observer1	28-May-13	2
CRC12	14	CRC12_14	81	4	6	Observer1	28-May-13	2
CRC12	15	CRC12_15	81	2	5	Observer1	28-May-13	2
CRC13	1	CRC13_1	81	7	9	Observer1	28-May-13	2
CRC13	2	CRC13_2	81	4	18	Observer1	28-May-13	2
CRC13	3	CRC13_3	81	1	4	Observer1	28-May-13	2
CRC13	4	CRC13_4	81	3	19	Observer1	28-May-13	2
CRC13	5	CRC13_5	81	1	9	Observer1	28-May-13	2
CRC13	6	CRC13_6	81	6	21	Observer1	28-May-13	2
CRC13	7	CRC13_7	81	0	4	Observer1	28-May-13	2
CRC13	8	CRC13_8	81	0	2	Observer1	28-May-13	2
CRC13	9	CRC13_9	81	0	8	Observer1	28-May-13	2
CRC13	10	CRC13_10	81	1	6	Observer1	28-May-13	2
CRC13	11	CRC13_11	81	0	5	Observer1	28-May-13	2
CRC13	12	CRC13_12	81	1	3	Observer1	28-May-13	2
CRC13	13	CRC13_13	81	4	11	Observer1	28-May-13	2
CRC13	14	CRC13_14	81	2	20	Observer1	28-May-13	2
CRC13	15	CRC13_15	77	1	14	Observer1	28-May-13	2
CRC14	1	CRC14_1	81	0	12	Observer1	28-May-13	2
CRC14	2	CRC14_2	81	8	7	Observer1	28-May-13	2
CRC14	3	CRC14_3	81	0	6	Observer1	28-May-13	2
CRC14	4	CRC14_4	81	2	6	Observer1	28-May-13	2
CRC14	5	CRC14_5	81	0	6	Observer1	28-May-13	2
CRC14	6	CRC14_6	81	4	14	Observer1	28-May-13	2
CRC14	7	CRC14_7	81	3	8	Observer1	28-May-13	2
CRC14	8	CRC14_8	81	7	8	Observer1	28-May-13	2
CRC14	9	CRC14_9	81	2	8	Observer1	28-May-13	2
CRC14	10	CRC14_10	81	3	7	Observer1	28-May-13	2
CRC14	11	CRC14_11	81	3	3	Observer1	28-May-13	2
CRC14	12	CRC14_12	81	2	11	Observer1	28-May-13	2
CRC14	13	CRC14_13	81	1	9	Observer1	28-May-13	2
CRC14	14	CRC14_14	81	2	4	Observer1	28-May-13	2
CRC14	15	CRC14_15	81	1	5	Observer1	28-May-13	2
CRC15	1	CRC15_1	81	4	3	Observer1	28-May-13	2
CRC15	2	CRC15_2	81	2	6	Observer1	28-May-13	2
CRC15	3	CRC15_3	81	2	4	Observer1	28-May-13	2
CRC15	4	CRC15_4	81	6	14	Observer1	28-May-13	2
CRC15	5	CRC15_5	81	1	3	Observer1	28-May-13	2
CRC15	6	CRC15_6	81	5	11	Observer1	28-May-13	2
CRC15	7	CRC15_7	81	2	11	Observer1	28-May-13	2
CRC15	8	CRC15_8	81	2	7	Observer1	28-May-13	2
CRC15	9	CRC15_9	81	1	4	Observer1	28-May-13	2
CRC15	10	CRC15_10	81	1	7	Observer1	28-May-13	2
CRC15	11	CRC15_11	81	4	8	Observer1	28-May-13	2
CRC15	12	CRC15_12	81	0	2	Observer1	28-May-13	2
CRC15	13	CRC15_13	81	0	4	Observer1	28-May-13	2
CRC15	14	CRC15_14	81	3	5	Observer1	28-May-13	2
CRC15	15	CRC15_15	81	1	5	Observer1	28-May-13	2
CRC16	1	CRC16_1	81	1	3	Observer1	28-May-13	2
CRC16	2	CRC16_2	81	2	7	Observer1	28-May-13	2
CRC16	3	CRC16_3	81	4	5	Observer1	28-May-13	2
CRC16	4	CRC16_4	81	1	6	Observer1	28-May-13	2
CRC16	5	CRC16_5	81	0	3	Observer1	28-May-13	2
CRC16	6	CRC16_6	81	8	6	Observer1	28-May-13	2
CRC16	7	CRC16_7	81	1	10	Observer1	28-May-13	2
CRC16	8	CRC16_8	81	2	12	Observer1	28-May-13	2
CRC16	9	CRC16_9	81	3	6	Observer1	28-May-13	2
CRC16	10	CRC16_10	81	1	12	Observer1	28-May-13	2
CRC16	11	CRC16_11	81	2	10	Observer1	28-May-13	2
CRC16	12	CRC16_12	81	2	7	Observer1	28-May-13	2
CRC16	13	CRC16_13	81	2	11	Observer1	28-May-13	2
CRC16	14	CRC16_14	81	0	3	Observer1	28-May-13	2
CRC16	15	CRC16_15	81	1	5	Observer1	28-May-13	2
CRC17	1	CRC17_1	81	1	12	Observer1	28-May-13	2
CRC17	2	CRC17_2	81	3	9	Observer1	28-May-13	2
CRC17	3	CRC17_3	81	2	10	Observer1	28-May-13	2
CRC17	4	CRC17_4	81	1	13	Observer1	28-May-13	2
CRC17	5	CRC17_5	81	1	10	Observer1	28-May-13	2
CRC17	6	CRC17_6	81	2	7	Observer1	28-May-13	2
CRC17	7	CRC17_7	81	4	6	Observer1	28-May-13	2
CRC17	8	CRC17_8	81	3	9	Observer1	28-May-13	2
CRC17	9	CRC17_9	81	2	7	Observer1	28-May-13	2
CRC17	10	CRC17_10	81	0	2	Observer1	28-May-13	2
CRC17	11	CRC17_11	81	2	5	Observer1	28-May-13	2
CRC17	12	CRC17_12	81	1	8	Observer1	28-May-13	2
CRC17	13	CRC17_13	81	1	6	Observer1	28-May-13	2
CRC17	14	CRC17_14	81	3	8	Observer1	28-May-13	2
CRC17	15	CRC17_15	81	4	15	Observer1	28-May-13	2
CRC18	1	CRC18_1	81	0	3	Observer1	28-May-13	2
CRC18	2	CRC18_2	81	2	12	Observer1	28-May-13	2
CRC18	3	CRC18_3	81	4	38	Observer1	19-Jun-13	2
CRC18	4	CRC18_4	81	3	6	Observer1	28-May-13	2
CRC18	5	CRC18_5	81	4	7	Observer1	28-May-13	2
CRC18	6	CRC18_6	81	0	4	Observer1	28-May-13	2
CRC18	7	CRC18_7	81	1	6	Observer1	28-May-13	2
CRC18	8	CRC18_8	81	1	2	Observer1	28-May-13	2
CRC18	9	CRC18_9	81	0	6	Observer1	28-May-13	2
CRC18	10	CRC18_10	81	2	4	Observer1	28-May-13	2
CRC18	11	CRC18_11	81	4	7	Observer1	28-May-13	2
CRC18	12	CRC18_12	81	2	2	Observer1	28-May-13	2
CRC18	13	CRC18_13	81	1	0	Observer1	28-May-13	2
CRC18	14	CRC18_14	81	2	3	Observer1	28-May-13	2
CRC18	15	CRC18_15	81	2	6	Observer1	28-May-13	2
CRC19	1	CRC19_1	81	0	3	Observer1	28-May-13	2
CRC19	2	CRC19_2	81	1	3	Observer1	28-May-13	2
CRC19	3	CRC19_3	81	0	3	Observer1	28-May-13	2
CRC19	4	CRC19_4	81	0	11	Observer1	28-May-13	2
CRC19	5	CRC19_5	81	0	2	Observer1	28-May-13	2
CRC19	6	CRC19_6	81	0	0	Observer1	28-May-13	2
CRC19	7	CRC19_7	81	12	20	Observer1	28-May-13	2
CRC19	8	CRC19_8	81	3	9	Observer1	28-May-13	2
CRC19	9	CRC19_9	81	0	2	Observer1	28-May-13	2
CRC19	10	CRC19_10	81	3	8	Observer1	28-May-13	2
CRC19	11	CRC19_11	81	2	6	Observer1	28-May-13	2
CRC19	12	CRC19_12	81	5	9	Observer1	28-May-13	2
CRC19	13	CRC19_13	81	0	5	Observer1	28-May-13	2
CRC19	14	CRC19_14	81	0	7	Observer1	28-May-13	2
CRC19	15	CRC19_15	81	1	6	Observer1	28-May-13	2
