# Supplementary material for: Development and Validation of a Histological Method to Measure Microvessel Density in Whole-Slide Images of Cancer Tissue
Source: PLoS One. 2016 Sep 1;11(9):e0161496. doi: 10.1371/journal.pone.0161496 (PMC5008750; doi:10.1371/journal.pone.0161496)
Supplement: S1 Dataset — The results for the four parameters (N, MVD, V,AA) for the samples from the four cancer types (CRC, GBM, OC, RCC) from all observers (1–6) obtained with both versions of the counting rules are contained in these CSV-files. (ZIP) [file pone.0161496.s001.zip › data/CopyN_CD31_CRC_Obs3_Round1.csv]

SampleID	FieldID	SampleFieldID	Vref	Vvessel	N	Analyst	Date	Replicate
CRC12	1	CRC12_1	81	1	11	Observer3	18-Sep-13	1
CRC12	2	CRC12_2	81	0	7	Observer3	18-Sep-13	1
CRC12	3	CRC12_3	81	3	11	Observer3	18-Sep-13	1
CRC12	4	CRC12_4	81	3	23	Observer3	18-Sep-13	1
CRC12	5	CRC12_5	81	0	22	Observer3	18-Sep-13	1
CRC12	6	CRC12_6	81	1	8	Observer3	18-Sep-13	1
CRC12	7	CRC12_7	81	2	29	Observer3	18-Sep-13	1
CRC12	8	CRC12_8	81	0	6	Observer3	18-Sep-13	1
CRC12	9	CRC12_9	81	1	8	Observer3	18-Sep-13	1
CRC12	10	CRC12_10	81	3	9	Observer3	18-Sep-13	1
CRC12	11	CRC12_11	81	1	6	Observer3	18-Sep-13	1
CRC12	12	CRC12_12	81	2	8	Observer3	18-Sep-13	1
CRC12	13	CRC12_13	81	3	11	Observer3	18-Sep-13	1
CRC12	14	CRC12_14	81	4	21	Observer3	18-Sep-13	1
CRC12	15	CRC12_15	81	0	7	Observer3	18-Sep-13	1
CRC13	1	CRC13_1	81	5	19	Observer3	18-Sep-13	1
CRC13	2	CRC13_2	81	5	31	Observer3	18-Sep-13	1
CRC13	3	CRC13_3	81	1	13	Observer3	18-Sep-13	1
CRC13	4	CRC13_4	81	3	35	Observer3	18-Sep-13	1
CRC13	5	CRC13_5	81	1	19	Observer3	18-Sep-13	1
CRC13	6	CRC13_6	81	7	37	Observer3	18-Sep-13	1
CRC13	7	CRC13_7	81	0	8	Observer3	18-Sep-13	1
CRC13	8	CRC13_8	81	0	6	Observer3	18-Sep-13	1
CRC13	9	CRC13_9	81	0	14	Observer3	18-Sep-13	1
CRC13	10	CRC13_10	81	0	13	Observer3	18-Sep-13	1
CRC13	11	CRC13_11	81	0	16	Observer3	18-Sep-13	1
CRC13	12	CRC13_12	81	1	5	Observer3	18-Sep-13	1
CRC13	13	CRC13_13	81	4	15	Observer3	18-Sep-13	1
CRC13	14	CRC13_14	81	1	29	Observer3	18-Sep-13	1
CRC13	15	CRC13_15	81	2	25	Observer3	18-Sep-13	1
CRC6	1	CRC6_1	81	8	47	Observer3	17-Sep-13	1
CRC6	2	CRC6_2	81	2	35	Observer3	17-Sep-13	1
CRC6	3	CRC6_3	81	7	16	Observer3	17-Sep-13	1
CRC6	4	CRC6_4	81	4	28	Observer3	17-Sep-13	1
CRC6	5	CRC6_5	81	3	13	Observer3	17-Sep-13	1
CRC6	6	CRC6_6	81	3	11	Observer3	17-Sep-13	1
CRC6	7	CRC6_7	81	0	18	Observer3	17-Sep-13	1
CRC6	8	CRC6_8	81	2	21	Observer3	17-Sep-13	1
CRC6	9	CRC6_9	81	1	22	Observer3	17-Sep-13	1
CRC6	10	CRC6_10	81	6	32	Observer3	17-Sep-13	1
CRC6	11	CRC6_11	81	0	16	Observer3	17-Sep-13	1
CRC6	12	CRC6_12	81	4	24	Observer3	17-Sep-13	1
CRC6	13	CRC6_13	75	2	27	Observer3	17-Sep-13	1
CRC6	14	CRC6_14	81	3	5	Observer3	17-Sep-13	1
CRC6	15	CRC6_15	81	2	20	Observer3	17-Sep-13	1
CRC4	1	CRC4_1	81	2	6	Observer3	17-Sep-13	1
CRC4	2	CRC4_2	81	0	32	Observer3	17-Sep-13	1
CRC4	3	CRC4_3	81	0	23	Observer3	17-Sep-13	1
CRC4	4	CRC4_4	81	0	8	Observer3	17-Sep-13	1
CRC4	5	CRC4_5	81	0	1	Observer3	17-Sep-13	1
CRC4	6	CRC4_6	81	0	0	Observer3	17-Sep-13	1
CRC4	7	CRC4_7	81	0	0	Observer3	17-Sep-13	1
CRC4	8	CRC4_8	81	5	42	Observer3	17-Sep-13	1
CRC4	9	CRC4_9	81	6	14	Observer3	17-Sep-13	1
CRC4	10	CRC4_10	81	0	11	Observer3	17-Sep-13	1
CRC4	11	CRC4_11	81	0	3	Observer3	17-Sep-13	1
CRC4	12	CRC4_12	81	1	13	Observer3	17-Sep-13	1
CRC4	13	CRC4_13	81	1	11	Observer3	17-Sep-13	1
CRC4	14	CRC4_14	81	1	24	Observer3	17-Sep-13	1
CRC4	15	CRC4_15	81	2	26	Observer3	17-Sep-13	1
CRC19	1	CRC19_1	81	1	10	Observer3	18-Sep-13	1
CRC19	2	CRC19_2	81	0	12	Observer3	18-Sep-13	1
CRC19	3	CRC19_3	81	2	9	Observer3	18-Sep-13	1
CRC19	4	CRC19_4	81	0	11	Observer3	18-Sep-13	1
CRC19	5	CRC19_5	81	0	1	Observer3	18-Sep-13	1
CRC19	6	CRC19_6	81	1	4	Observer3	18-Sep-13	1
CRC19	7	CRC19_7	81	12	29	Observer3	18-Sep-13	1
CRC19	8	CRC19_8	81	4	12	Observer3	18-Sep-13	1
CRC19	9	CRC19_9	81	0	4	Observer3	18-Sep-13	1
CRC19	10	CRC19_10	81	3	12	Observer3	18-Sep-13	1
CRC19	11	CRC19_11	81	3	11	Observer3	18-Sep-13	1
CRC19	12	CRC19_12	81	4	20	Observer3	18-Sep-13	1
CRC19	13	CRC19_13	81	0	7	Observer3	18-Sep-13	1
CRC19	14	CRC19_14	81	0	2	Observer3	18-Sep-13	1
CRC19	15	CRC19_15	81	2	10	Observer3	18-Sep-13	1
CRC5	1	CRC5_1	81	5	7	Observer3	17-Sep-13	1
CRC5	2	CRC5_2	81	4	12	Observer3	17-Sep-13	1
CRC5	3	CRC5_3	81	6	8	Observer3	17-Sep-13	1
CRC5	4	CRC5_4	81	1	8	Observer3	17-Sep-13	1
CRC5	5	CRC5_5	81	1	8	Observer3	17-Sep-13	1
CRC5	6	CRC5_6	81	0	2	Observer3	17-Sep-13	1
CRC5	7	CRC5_7	81	0	17	Observer3	17-Sep-13	1
CRC5	8	CRC5_8	81	2	6	Observer3	17-Sep-13	1
CRC5	9	CRC5_9	81	0	21	Observer3	17-Sep-13	1
CRC5	10	CRC5_10	81	1	4	Observer3	17-Sep-13	1
CRC5	11	CRC5_11	81	1	6	Observer3	17-Sep-13	1
CRC5	12	CRC5_12	81	0	5	Observer3	17-Sep-13	1
CRC5	13	CRC5_13	81	0	5	Observer3	17-Sep-13	1
CRC5	14	CRC5_14	81	1	6	Observer3	17-Sep-13	1
CRC5	15	CRC5_15	81	2	10	Observer3	17-Sep-13	1
