# Supplementary material for: Development and Validation of a Histological Method to Measure Microvessel Density in Whole-Slide Images of Cancer Tissue
Source: PLoS One. 2016 Sep 1;11(9):e0161496. doi: 10.1371/journal.pone.0161496 (PMC5008750; doi:10.1371/journal.pone.0161496)
Supplement: S1 Dataset — The results for the four parameters (N, MVD, V,AA) for the samples from the four cancer types (CRC, GBM, OC, RCC) from all observers (1–6) obtained with both versions of the counting rules are contained in these CSV-files. (ZIP) [file pone.0161496.s001.zip › data/CopyN_CD31_CRC_Obs_newrules.csv]

StarLIMS	ROI	User	Date	Vref	V	N	Q	A	SampleID	Comments
CRC1	1	Observer1	09-07-15 16:59	81	10	14	192.9218107	0.082304527	CRC1_1	training
CRC1	2	Observer1	14-07-15 17:36	81	4	9			CRC1_2
CRC1	3	Observer1	09-07-15 17:12	81	6	52			CRC1_3
CRC1	4	Observer1	09-07-15 17:13	81	8	28			CRC1_4
CRC1	5	Observer1	09-07-15 17:23	81	1	22			CRC1_5
CRC1	6	Observer1	09-07-15 17:24	81	5	16			CRC1_6
CRC1	7	Observer1	09-07-15 17:26	81	3	25			CRC1_7
CRC1	8	Observer1	09-07-15 17:30	81	12	59			CRC1_8
CRC1	9	Observer1	09-07-15 17:33	81	0	8			CRC1_9
CRC1	10	Observer1	09-07-15 17:40	81	10	66			CRC1_10
CRC1	11	Observer1	13-07-15 11:04	81	6	52			CRC1_11
CRC1	12	Observer1	13-07-15 11:05	81	7	11			CRC1_12
CRC1	13	Observer1	13-07-15 11:06	81	10	37			CRC1_13
CRC1	14	Observer1	13-07-15 11:08	81	12	111			CRC1_14
CRC1	15	Observer1	13-07-15 11:09	81	6	76			CRC1_15
CRC10	2	Observer1	13-07-15 11:12	81	2	26	111.89	0.04	CRC10_2
CRC10	3	Observer1	13-07-15 11:13	81	2	21			CRC10_3
CRC10	4	Observer1	13-07-15 11:15	81	3	47			CRC10_4
CRC10	5	Observer1	13-07-15 11:30	81	5	103			CRC10_5
CRC10	6	Observer1	13-07-15 11:31	80	1	15			CRC10_6
CRC10	8	Observer1	13-07-15 11:32	81	4	13			CRC10_8
CRC10	9	Observer1	13-07-15 11:33	81	0	1			CRC10_9
CRC10	10	Observer1	13-07-15 11:34	81	1	44			CRC10_10
CRC10	11	Observer1	13-07-15 11:35	81	4	3			CRC10_11
CRC10	12	Observer1	13-07-15 11:36	81	2	5			CRC10_12
CRC10	13	Observer1	13-07-15 11:37	81	4	3			CRC10_13
CRC10	14	Observer1	13-07-15 11:38	81	6	3			CRC10_14
CRC10	15	Observer1	13-07-15 11:39	80	3	10			CRC10_15
CRC11	1	Observer1	13-07-15 11:40	81	1	14	141.69	0.03	CRC11_1
CRC11	2	Observer1	13-07-15 11:41	81	4	25			CRC11_2
CRC11	3	Observer1	13-07-15 11:42	81	3	35			CRC11_3
CRC11	4	Observer1	13-07-15 11:43	81	1	12			CRC11_4
CRC11	5	Observer1	13-07-15 11:45	81	6	20			CRC11_5
CRC11	6	Observer1	13-07-15 11:46	81	1	15			CRC11_6
CRC11	7	Observer1	13-07-15 11:50	81	1	23			CRC11_7
CRC11	8	Observer1	13-07-15 11:51	81	0	27			CRC11_8
CRC11	9	Observer1	13-07-15 11:55	81	0	27			CRC11_9
CRC11	10	Observer1	13-07-15 13:25	81	1	21			CRC11_10
CRC11	11	Observer1	13-07-15 13:26	81	3	60			CRC11_11
CRC11	12	Observer1	13-07-15 13:29	81	5	58			CRC11_12
CRC11	14	Observer1	13-07-15 13:30	81	3	36			CRC11_14
CRC12	1	Observer1	13-07-15 13:41	81	1	13	78.61271676	0.026424443	CRC12_1
CRC12	2	Observer1	13-07-15 13:42	81	1	7			CRC12_2
CRC12	3	Observer1	13-07-15 13:46	81	4	20			CRC12_3
CRC12	4	Observer1	13-07-15 13:48	81	4	36			CRC12_4
CRC12	5	Observer1	13-07-15 13:48	81	1	25			CRC12_5
CRC12	6	Observer1	13-07-15 13:49	81	2	8			CRC12_6
CRC12	7	Observer1	13-07-15 13:50	81	3	43			CRC12_7
CRC12	8	Observer1	13-07-15 13:50	81	0	6			CRC12_8
CRC12	9	Observer1	13-07-15 13:51	81	2	8			CRC12_9
CRC12	10	Observer1	13-07-15 13:51	81	4	9			CRC12_10
CRC12	11	Observer1	13-07-15 13:51	81	1	7			CRC12_11
CRC12	12	Observer1	13-07-15 13:52	77	2	11			CRC12_12
CRC12	13	Observer1	13-07-15 13:52	81	1	15			CRC12_13
CRC12	14	Observer1	13-07-15 13:53	81	5	23			CRC12_14
CRC12	15	Observer1	13-07-15 13:54	81	1	7			CRC12_15
CRC13	1	Observer1	13-07-15 13:55	81	6	22	127.64	0.03	CRC13_1
CRC13	2	Observer1	13-07-15 13:56	81	6	43			CRC13_2
CRC13	3	Observer1	13-07-15 13:57	81	2	34			CRC13_3
CRC13	4	Observer1	13-07-15 13:58	81	3	31			CRC13_4
CRC13	5	Observer1	13-07-15 13:59	81	1	22			CRC13_5
CRC13	6	Observer1	13-07-15 14:00	81	8	32			CRC13_6
CRC13	7	Observer1	13-07-15 14:00	81	0	11			CRC13_7
CRC13	9	Observer1	13-07-15 14:02	81	1	27			CRC13_9
CRC13	10	Observer1	13-07-15 14:02	81	0	15			CRC13_10
CRC13	11	Observer1	13-07-15 14:02	81	0	20			CRC13_11
CRC13	13	Observer1	13-07-15 14:03	81	4	14			CRC13_13
CRC13	14	Observer1	13-07-15 14:04	81	1	34			CRC13_14
CRC13	15	Observer1	13-07-15 14:04	81	2	31			CRC13_15
CRC14	1	Observer1	13-07-15 14:05	81	1	23	114.99	0.05	CRC14_1
CRC14	2	Observer1	13-07-15 14:06	81	10	10			CRC14_2
CRC14	3	Observer1	13-07-15 14:07	81	1	34			CRC14_3
CRC14	4	Observer1	13-07-15 14:07	81	4	16			CRC14_4
CRC14	5	Observer1	13-07-15 14:08	81	0	15			CRC14_5
CRC14	6	Observer1	13-07-15 14:08	81	4	35			CRC14_6
CRC14	7	Observer1	13-07-15 14:10	81	4	53			CRC14_7
CRC14	8	Observer1	13-07-15 14:11	81	10	19			CRC14_8
CRC14	9	Observer1	13-07-15 14:11	81	2	27			CRC14_9
CRC14	10	Observer1	13-07-15 14:12	81	3	10			CRC14_10
CRC14	11	Observer1	13-07-15 14:13	81	5	7			CRC14_11
CRC14	12	Observer1	13-07-15 14:14	81	6	28			CRC14_12
CRC14	14	Observer1	13-07-15 14:15	81	4	23			CRC14_14
CRC14	15	Observer1	13-07-15 14:15	81	1	26			CRC14_15
CRC15	1	Observer1	13-07-15 14:16	81	3	7	71.96	0.03	CRC15_1
CRC15	2	Observer1	13-07-15 14:16	81	2	16			CRC15_2
CRC15	3	Observer1	13-07-15 14:17	81	3	10			CRC15_3
CRC15	4	Observer1	13-07-15 14:17	81	6	16			CRC15_4
CRC15	5	Observer1	13-07-15 14:18	81	1	7			CRC15_5
CRC15	6	Observer1	13-07-15 14:18	81	5	19			CRC15_6
CRC15	7	Observer1	13-07-15 14:19	81	2	33			CRC15_7
CRC15	8	Observer1	13-07-15 14:19	81	5	23			CRC15_8
CRC15	9	Observer1	13-07-15 14:20	81	2	16			CRC15_9
CRC15	10	Observer1	13-07-15 14:21	81	2	18			CRC15_10
CRC15	12	Observer1	13-07-15 14:22	81	4	12			CRC15_12
CRC15	13	Observer1	13-07-15 14:22	81	0	9			CRC15_13
CRC15	14	Observer1	13-07-15 14:23	81	3	8			CRC15_14
CRC15	15	Observer1	13-07-15 14:23	81	1	10			CRC15_15
CRC16	2	Observer1	13-07-15 14:24	81	1	20	97.63	0.04	CRC16_2
CRC16	3	Observer1	13-07-15 14:25	81	7	11			CRC16_3
CRC16	4	Observer1	13-07-15 14:30	81	2	19			CRC16_4
CRC16	5	Observer1	13-07-15 14:31	81	1	16			CRC16_5
CRC16	6	Observer1	13-07-15 14:32	81	8	7			CRC16_6
CRC16	7	Observer1	13-07-15 14:36	81	5	37			CRC16_7
CRC16	8	Observer1	13-07-15 14:36	81	4	39			CRC16_8
CRC16	9	Observer1	13-07-15 14:37	81	3	12			CRC16_9
CRC16	10	Observer1	13-07-15 14:38	81	2	18			CRC16_10
CRC16	11	Observer1	13-07-15 14:39	81	2	22			CRC16_11
CRC16	12	Observer1	13-07-15 14:39	81	2	14			CRC16_12
CRC16	13	Observer1	13-07-15 14:40	81	4	31			CRC16_13
CRC16	15	Observer1	13-07-15 14:41	81	3	11			CRC16_15
CRC17	1	Observer1	13-07-15 14:41	81	3	29	122.1399177	0.034567901	CRC17_1
CRC17	2	Observer1	13-07-15 14:42	81	4	37			CRC17_2
CRC17	3	Observer1	13-07-15 14:43	81	2	29			CRC17_3
CRC17	4	Observer1	13-07-15 14:43	81	2	40			CRC17_4
CRC17	5	Observer1	13-07-15 14:44	81	2	18			CRC17_5
CRC17	6	Observer1	13-07-15 14:44	81	2	15			CRC17_6
CRC17	7	Observer1	13-07-15 14:45	81	3	12			CRC17_7
CRC17	8	Observer1	13-07-15 14:45	81	3	24			CRC17_8
CRC17	9	Observer1	13-07-15 14:46	81	3	21			CRC17_9
CRC17	10	Observer1	13-07-15 14:46	81	2	11			CRC17_10
CRC17	11	Observer1	13-07-15 14:47	81	4	22			CRC17_11
CRC17	12	Observer1	13-07-15 14:47	81	0	18			CRC17_12
CRC17	13	Observer1	13-07-15 14:48	81	2	36			CRC17_13
CRC17	14	Observer1	13-07-15 14:48	81	3	19			CRC17_14
CRC17	15	Observer1	13-07-15 14:49	81	7	40			CRC17_15
CRC18	1	Observer1	14-07-15 10:07	81	1	6	57.61316872	0.028806584	CRC18_1
CRC18	2	Observer1	14-07-15 10:07	81	2	16			CRC18_2
CRC18	3	Observer1	14-07-15 10:09	81	5	48			CRC18_3
CRC18	4	Observer1	14-07-15 10:09	81	3	8			CRC18_4
CRC18	5	Observer1	14-07-15 10:10	81	4	12			CRC18_5
CRC18	6	Observer1	14-07-15 10:11	81	2	8			CRC18_6
CRC18	7	Observer1	14-07-15 10:11	81	1	11			CRC18_7
CRC18	8	Observer1	14-07-15 10:11	81	1	3			CRC18_8
CRC18	9	Observer1	14-07-15 10:12	81	1	11			CRC18_9
CRC18	10	Observer1	14-07-15 10:12	81	2	13			CRC18_10
CRC18	11	Observer1	14-07-15 10:13	81	3	9			CRC18_11
CRC18	12	Observer1	14-07-15 10:13	81	4	2			CRC18_12
CRC18	13	Observer1	14-07-15 10:14	81	1	0			CRC18_13
CRC18	14	Observer1	14-07-15 10:14	81	2	8			CRC18_14
CRC18	15	Observer1	14-07-15 10:26	81	3	20			CRC18_15
CRC19	2	Observer1	14-07-15 10:28	81	4	59	144.73	0.05	CRC19_2
CRC19	3	Observer1	14-07-15 10:29	81	1	15			CRC19_3
CRC19	4	Observer1	14-07-15 10:29	81	1	35			CRC19_4
CRC19	5	Observer1	14-07-15 10:30	81	0	21			CRC19_5
CRC19	6	Observer1	14-07-15 10:31	81	3	23			CRC19_6
CRC19	7	Observer1	14-07-15 10:32	81	13	33			CRC19_7
CRC19	8	Observer1	14-07-15 10:33	81	10	40			CRC19_8
CRC19	9	Observer1	14-07-15 10:34	81	0	11			CRC19_9
CRC19	10	Observer1	14-07-15 10:37	81	4	53			CRC19_10
CRC19	11	Observer1	14-07-15 10:41	81	3	15			CRC19_11
CRC19	12	Observer1	14-07-15 13:12	81	6	31			CRC19_12
CRC19	14	Observer1	14-07-15 13:13	81	1	23			CRC19_14
CRC19	15	Observer1	14-07-15 13:15	81	2	22			CRC19_15
CRC2	1	Observer1	14-07-15 13:16	81	4	29	122.1399177	0.050205761	CRC2_1
CRC2	2	Observer1	14-07-15 13:17	81	6	26			CRC2_2
CRC2	3	Observer1	14-07-15 13:17	81	1	19			CRC2_3
CRC2	4	Observer1	14-07-15 13:18	81	1	11			CRC2_4
CRC2	5	Observer1	14-07-15 13:19	81	5	48			CRC2_5
CRC2	6	Observer1	14-07-15 13:19	81	1	11			CRC2_6
CRC2	7	Observer1	14-07-15 13:20	81	3	36			CRC2_7
CRC2	8	Observer1	14-07-15 13:21	81	3	28			CRC2_8
CRC2	9	Observer1	14-07-15 13:21	81	3	23			CRC2_9
CRC2	10	Observer1	14-07-15 13:22	81	3	31			CRC2_10
CRC2	11	Observer1	14-07-15 13:22	81	1	25			CRC2_11
CRC2	12	Observer1	14-07-15 13:23	81	14	47			CRC2_12
CRC2	13	Observer1	14-07-15 13:24	81	9	4			CRC2_13
CRC2	14	Observer1	14-07-15 13:25	81	4	22			CRC2_14
CRC2	15	Observer1	14-07-15 13:25	81	3	11			CRC2_15
CRC3	1	Observer1	14-07-15 13:25	81	0	10	123.7860082	0.02962963	CRC3_1
CRC3	2	Observer1	14-07-15 13:26	81	0	14			CRC3_2
CRC3	3	Observer1	14-07-15 13:26	81	1	39			CRC3_3
CRC3	4	Observer1	14-07-15 13:27	81	1	38			CRC3_4
CRC3	5	Observer1	14-07-15 13:27	81	4	30			CRC3_5
CRC3	6	Observer1	14-07-15 13:28	81	4	26			CRC3_6
CRC3	7	Observer1	14-07-15 13:29	81	5	33			CRC3_7
CRC3	8	Observer1	14-07-15 13:30	81	2	16			CRC3_8
CRC3	9	Observer1	14-07-15 13:32	81	5	27			CRC3_9
CRC3	10	Observer1	14-07-15 13:33	81	5	31			CRC3_10
CRC3	11	Observer1	14-07-15 13:33	81	3	18			CRC3_11
CRC3	12	Observer1	14-07-15 13:34	81	0	22			CRC3_12
CRC3	13	Observer1	14-07-15 13:34	81	2	23			CRC3_13
CRC3	14	Observer1	14-07-15 13:34	81	2	13			CRC3_14
CRC3	15	Observer1	14-07-15 13:35	81	2	36			CRC3_15
CRC4	1	Observer1	14-07-15 13:37	81	2	6	85.00823723	0.016474465	CRC4_1
CRC4	2	Observer1	14-07-15 13:38	81	0	38			CRC4_2
CRC4	3	Observer1	14-07-15 13:38	81	1	26			CRC4_3
CRC4	4	Observer1	14-07-15 13:39	81	0	6			CRC4_4
CRC4	5	Observer1	14-07-15 13:40	81	0	1			CRC4_5
CRC4	6	Observer1	14-07-15 13:41	81	0	0			CRC4_6
CRC4	7	Observer1	14-07-15 13:41	80	0	0			CRC4_7
CRC4	8	Observer1	14-07-15 13:42	81	6	49			CRC4_8
CRC4	9	Observer1	14-07-15 13:42	81	5	19			CRC4_9
CRC4	10	Observer1	14-07-15 13:43	81	0	12			CRC4_10
CRC4	11	Observer1	14-07-15 13:43	81	0	6			CRC4_11
CRC4	12	Observer1	14-07-15 13:43	81	1	12			CRC4_12
CRC4	13	Observer1	14-07-15 13:44	81	1	24			CRC4_13
CRC4	14	Observer1	14-07-15 13:44	81	2	27			CRC4_14
CRC4	15	Observer1	14-07-15 13:45	81	2	32			CRC4_15
CRC5	1	Observer1	14-07-15 13:45	81	4	9	53.00411523	0.018930041	CRC5_1
CRC5	2	Observer1	14-07-15 13:47	81	4	15			CRC5_2
CRC5	3	Observer1	14-07-15 13:48	81	5	9			CRC5_3
CRC5	4	Observer1	14-07-15 13:48	81	1	8			CRC5_4
CRC5	5	Observer1	14-07-15 13:48	81	1	10			CRC5_5
CRC5	6	Observer1	14-07-15 13:49	81	0	3			CRC5_6
CRC5	7	Observer1	14-07-15 13:51	81	0	24			CRC5_7
CRC5	8	Observer1	14-07-15 13:51	81	2	6			CRC5_8
CRC5	9	Observer1	14-07-15 13:51	81	0	29			CRC5_9
CRC5	10	Observer1	14-07-15 13:52	81	2	7			CRC5_10
CRC5	11	Observer1	14-07-15 13:52	81	1	6			CRC5_11
CRC5	12	Observer1	14-07-15 13:53	81	0	7			CRC5_12
CRC5	13	Observer1	14-07-15 13:58	81	0	8			CRC5_13
CRC5	14	Observer1	14-07-15 13:58	81	1	6			CRC5_14
CRC5	15	Observer1	14-07-15 13:59	81	2	14			CRC5_15
CRC6	1	Observer1	14-07-15 14:00	81	12	46	133.0041152	0.047736626	CRC6_1
CRC6	2	Observer1	14-07-15 14:01	81	4	51			CRC6_2
CRC6	3	Observer1	14-07-15 14:01	81	7	20			CRC6_3
CRC6	4	Observer1	14-07-15 14:04	81	3	39			CRC6_4
CRC6	5	Observer1	14-07-15 14:04	81	3	15			CRC6_5
CRC6	6	Observer1	14-07-15 14:05	81	3	11			CRC6_6
CRC6	7	Observer1	14-07-15 14:05	81	1	23			CRC6_7
CRC6	8	Observer1	14-07-15 14:05	81	3	26			CRC6_8
CRC6	9	Observer1	14-07-15 14:06	81	2	25			CRC6_9
CRC6	10	Observer1	14-07-15 14:09	81	5	38			CRC6_10
CRC6	11	Observer1	14-07-15 14:10	81	0	16			CRC6_11
CRC6	12	Observer1	14-07-15 14:10	81	4	25			CRC6_12
CRC6	13	Observer1	14-07-15 14:11	81	3	38			CRC6_13
CRC6	14	Observer1	14-07-15 14:11	81	4	5			CRC6_14
CRC6	15	Observer1	14-07-15 14:12	81	4	26			CRC6_15
CRC7	1	Observer1	14-07-15 14:14	81	7	51	164.61	0.04	CRC7_1
CRC7	2	Observer1	14-07-15 14:15	81	5	30			CRC7_2
CRC7	5	Observer1	14-07-15 14:16	81	1	26			CRC7_5
CRC7	7	Observer1	14-07-15 14:18	81	1	20			CRC7_7
CRC7	8	Observer1	14-07-15 14:20	81	1	50			CRC7_8
CRC7	12	Observer1	14-07-15 14:25	81	3	56			CRC7_12
CRC7	13	Observer1	14-07-15 14:26	81	3	25			CRC7_13
CRC7	14	Observer1	14-07-15 14:27	81	0	17			CRC7_14
CRC7	15	Observer1	14-07-15 14:28	81	6	25			CRC7_15
CRC8	1	Observer1	14-07-15 14:29	81	1	30	157.3662551	0.032921811	CRC8_1
CRC8	2	Observer1	14-07-15 14:29	81	2	25			CRC8_2
CRC8	3	Observer1	14-07-15 14:30	81	1	17			CRC8_3
CRC8	4	Observer1	14-07-15 14:31	81	4	18			CRC8_4
CRC8	5	Observer1	14-07-15 14:31	81	2	61			CRC8_5
CRC8	6	Observer1	14-07-15 14:32	81	5	59			CRC8_6
CRC8	7	Observer1	14-07-15 14:33	81	1	54			CRC8_7
CRC8	8	Observer1	14-07-15 14:34	81	0	31			CRC8_8
CRC8	9	Observer1	14-07-15 14:34	81	1	32			CRC8_9
CRC8	10	Observer1	14-07-15 14:35	81	5	47			CRC8_10
CRC8	11	Observer1	14-07-15 14:35	81	2	21			CRC8_11
CRC8	12	Observer1	14-07-15 14:35	81	5	9			CRC8_12
CRC8	13	Observer1	14-07-15 14:36	81	3	20			CRC8_13
CRC8	14	Observer1	14-07-15 14:36	81	5	21			CRC8_14
CRC8	15	Observer1	14-07-15 14:37	81	3	33			CRC8_15
CRC9	1	Observer1	14-07-15 14:38	81	2	27	102.65	0.04	CRC9_1
CRC9	2	Observer1	14-07-15 14:38	81	1	13			CRC9_2
CRC9	3	Observer1	14-07-15 14:40	81	0	30			CRC9_3
CRC9	4	Observer1	14-07-15 14:41	81	2	19			CRC9_4
CRC9	5	Observer1	14-07-15 14:41	81	1	23			CRC9_5
CRC9	6	Observer1	14-07-15 14:42	81	1	27			CRC9_6
CRC9	7	Observer1	14-07-15 14:42	81	7	4			CRC9_7
CRC9	8	Observer1	14-07-15 14:42	81	1	19			CRC9_8
CRC9	9	Observer1	14-07-15 14:43	81	5	23			CRC9_9
CRC9	10	Observer1	14-07-15 14:43	81	1	20			CRC9_10
CRC9	11	Observer1	14-07-15 14:44	81	1	13			CRC9_11
CRC9	12	Observer1	14-07-15 14:45	81	1	15			CRC9_12
CRC9	13	Observer1	14-07-15 14:45	81	2	16			CRC9_13
CRC9	15	Observer1	14-07-15 14:50	81	18	42			CRC9_15
CRC1	1	Observer4	23-07-15 7:07	81	9	9	142.5514403	0.091358025	CRC1_1
CRC1	2	Observer4	23-07-15 7:10	81	4	8			CRC1_2
CRC1	3	Observer4	23-07-15 7:12	81	6	26			CRC1_3
CRC1	4	Observer4	23-07-15 7:13	81	9	24			CRC1_4
CRC1	5	Observer4	23-07-15 7:14	81	2	17			CRC1_5
CRC1	6	Observer4	23-07-15 7:15	81	6	17			CRC1_6
CRC1	7	Observer4	23-07-15 7:17	81	5	17			CRC1_7
CRC1	8	Observer4	23-07-15 7:19	81	13	46			CRC1_8
CRC1	9	Observer4	23-07-15 7:21	81	4	7			CRC1_9
CRC1	10	Observer4	23-07-15 7:22	81	8	50			CRC1_10
CRC1	11	Observer4	23-07-15 7:23	81	7	39			CRC1_11
CRC1	12	Observer4	23-07-15 7:24	81	7	11			CRC1_12
CRC1	13	Observer4	23-07-15 7:29	81	9	28			CRC1_13
CRC1	14	Observer4	23-07-15 7:31	81	14	73			CRC1_14
CRC1	15	Observer4	23-07-15 7:33	81	8	61			CRC1_15
CRC10	2	Observer4	24-07-15 7:52	81	3	23	72.69	0.04	CRC10_2
CRC10	3	Observer4	24-07-15 7:53	81	4	19			CRC10_3
CRC10	4	Observer4	24-07-15 7:54	81	3	37			CRC10_4
CRC10	5	Observer4	24-07-15 7:58	81	5	47			CRC10_5
CRC10	6	Observer4	29-07-15 7:16	81	1	10			CRC10_6
CRC10	8	Observer4	29-07-15 7:18	81	3	8			CRC10_8
CRC10	9	Observer4	29-07-15 7:18	81	0	0			CRC10_9
CRC10	10	Observer4	29-07-15 7:20	81	2	31			CRC10_10
CRC10	11	Observer4	29-07-15 7:21	81	2	2			CRC10_11
CRC10	12	Observer4	29-07-15 7:23	81	2	2			CRC10_12
CRC10	13	Observer4	29-07-15 7:24	81	5	2			CRC10_13
CRC10	14	Observer4	29-07-15 7:25	81	6	3			CRC10_14
CRC10	15	Observer4	29-07-15 7:26	79	2	7			CRC10_15
CRC11	1	Observer4	29-07-15 7:27	81	3	9	122.9	0.03	CRC11_1
CRC11	2	Observer4	29-07-15 7:28	81	5	20			CRC11_2
CRC11	3	Observer4	29-07-15 7:30	75	4	30			CRC11_3
CRC11	4	Observer4	29-07-15 7:33	81	3	11			CRC11_4
CRC11	5	Observer4	29-07-15 7:34	81	3	17			CRC11_5
CRC11	6	Observer4	29-07-15 7:35	81	1	13			CRC11_6
CRC11	7	Observer4	29-07-15 7:37	77	3	23			CRC11_7
CRC11	8	Observer4	29-07-15 7:38	80	1	21			CRC11_8
CRC11	9	Observer4	29-07-15 7:42	80	1	26			CRC11_9
CRC11	10	Observer4	29-07-15 7:43	81	0	10			CRC11_10
CRC11	11	Observer4	29-07-15 7:45	81	3	58			CRC11_11
CRC11	12	Observer4	29-07-15 7:47	77	5	48			CRC11_12
CRC11	14	Observer4	29-07-15 7:49	79	4	32			CRC11_14
CRC12	1	Observer4	29-07-15 7:52	80	1	8	59.96705107	0.02306425	CRC12_1
CRC12	2	Observer4	29-07-15 7:53	81	1	6			CRC12_2
CRC12	3	Observer4	29-07-15 7:54	81	4	13			CRC12_3
CRC12	4	Observer4	29-07-15 7:55	81	2	19			CRC12_4
CRC12	5	Observer4	29-07-15 7:57	81	0	20			CRC12_5
CRC12	6	Observer4	29-07-15 7:57	81	1	7			CRC12_6
CRC12	7	Observer4	29-07-15 7:59	81	3	36			CRC12_7
CRC12	8	Observer4	29-07-15 8:07	81	0	5			CRC12_8
CRC12	9	Observer4	29-07-15 8:08	81	1	7			CRC12_9
CRC12	10	Observer4	29-07-15 8:08	81	4	9			CRC12_10
CRC12	11	Observer4	29-07-15 8:09	81	1	7			CRC12_11
CRC12	12	Observer4	29-07-15 8:10	81	2	8			CRC12_12
CRC12	13	Observer4	29-07-15 8:11	81	3	9			CRC12_13
CRC12	14	Observer4	29-07-15 8:12	81	4	22			CRC12_14
CRC12	15	Observer4	29-07-15 8:13	81	1	6			CRC12_15
CRC13	1	Observer4	29-07-15 8:14	81	5	19	119.28	0.03	CRC13_1
CRC13	2	Observer4	29-07-15 8:15	81	7	36			CRC13_2
CRC13	3	Observer4	29-07-15 8:16	81	1	33			CRC13_3
CRC13	4	Observer4	29-07-15 8:18	81	4	28			CRC13_4
CRC13	5	Observer4	29-07-15 8:19	81	1	19			CRC13_5
CRC13	6	Observer4	29-07-15 8:20	81	7	38			CRC13_6
CRC13	7	Observer4	29-07-15 8:20	81	0	10			CRC13_7
CRC13	9	Observer4	29-07-15 8:23	81	1	24			CRC13_9
CRC13	10	Observer4	29-07-15 8:24	81	1	14			CRC13_10
CRC13	11	Observer4	29-07-15 8:25	81	0	17			CRC13_11
CRC13	13	Observer4	29-07-15 8:27	81	4	12			CRC13_13
CRC13	14	Observer4	29-07-15 8:28	81	1	36			CRC13_14
CRC13	15	Observer4	29-07-15 8:30	81	2	28			CRC13_15
CRC14	1	Observer4	29-07-15 8:31	81	1	23	105.13	0.04	CRC14_1
CRC14	2	Observer4	29-07-15 8:33	81	8	10			CRC14_2
CRC14	3	Observer4	29-07-15 8:34	79	1	32			CRC14_3
CRC14	4	Observer4	29-07-15 8:35	81	3	13			CRC14_4
CRC14	5	Observer4	29-07-15 8:37	81	0	15			CRC14_5
CRC14	6	Observer4	29-07-15 8:38	81	4	33			CRC14_6
CRC14	7	Observer4	29-07-15 8:40	81	5	49			CRC14_7
CRC14	8	Observer4	29-07-15 8:41	81	7	17			CRC14_8
CRC14	9	Observer4	29-07-15 8:42	81	2	30			CRC14_9
CRC14	10	Observer4	29-07-15 8:43	81	4	10			CRC14_10
CRC14	11	Observer4	29-07-15 8:43	81	4	5			CRC14_11
CRC14	12	Observer4	06-08-15 7:08	81	4	24			CRC14_12	adenoom? nl weefsel; geen carcinoom
CRC14	14	Observer4	06-08-15 7:11	81	3	16			CRC14_14	adenoom, geen carcinoom
CRC14	15	Observer4	06-08-15 7:12	79	2	20			CRC14_15
CRC15	1	Observer4	06-08-15 7:13	81	3	10	71.44	0.04	CRC15_1
CRC15	2	Observer4	06-08-15 7:14	81	1	15			CRC15_2
CRC15	3	Observer4	06-08-15 7:15	81	3	12			CRC15_3
CRC15	4	Observer4	06-08-15 7:16	81	5	15			CRC15_4
CRC15	5	Observer4	06-08-15 7:16	81	1	6			CRC15_5
CRC15	6	Observer4	06-08-15 7:18	81	6	19			CRC15_6
CRC15	7	Observer4	06-08-15 7:20	81	5	30			CRC15_7
CRC15	8	Observer4	06-08-15 7:21	78	5	20			CRC15_8
CRC15	9	Observer4	06-08-15 7:23	81	1	20			CRC15_9
CRC15	10	Observer4	06-08-15 7:24	81	2	17			CRC15_10	adenoom, geen carcinoom
CRC15	12	Observer4	06-08-15 7:26	81	3	11			CRC15_12
CRC15	13	Observer4	06-08-15 7:28	81	1	9			CRC15_13
CRC15	14	Observer4	06-08-15 7:28	81	3	9			CRC15_14
CRC15	15	Observer4	06-08-15 7:30	81	1	9			CRC15_15
CRC16	2	Observer4	06-08-15 7:33	78	3	17	89.7	0.04	CRC16_2
CRC16	3	Observer4	06-08-15 7:34	79	5	9			CRC16_3
CRC16	4	Observer4	06-08-15 7:35	81	3	18			CRC16_4
CRC16	5	Observer4	06-08-15 7:36	81	1	11			CRC16_5	adenoom, geen carcinoom
CRC16	6	Observer4	06-08-15 7:38	81	7	8			CRC16_6
CRC16	7	Observer4	06-08-15 7:40	80	4	26			CRC16_7
CRC16	8	Observer4	06-08-15 7:41	77	3	36			CRC16_8
CRC16	9	Observer4	06-08-15 7:42	81	4	10			CRC16_9
CRC16	10	Observer4	06-08-15 7:44	80	3	19			CRC16_10
CRC16	11	Observer4	06-08-15 7:47	80	2	25			CRC16_11
CRC16	12	Observer4	06-08-15 7:48	81	3	13			CRC16_12
CRC16	13	Observer4	06-08-15 7:50	81	4	32			CRC16_13
CRC16	15	Observer4	06-08-15 7:52	79	3	9			CRC16_15
CRC17	1	Observer4	06-08-15 7:53	81	3	26	122.3057644	0.041771094	CRC17_1
CRC17	2	Observer4	06-08-15 7:55	81	5	40			CRC17_2
CRC17	3	Observer4	06-08-15 7:56	81	2	29			CRC17_3
CRC17	4	Observer4	06-08-15 7:57	81	3	42			CRC17_4
CRC17	5	Observer4	06-08-15 7:58	78	3	20			CRC17_5
CRC17	6	Observer4	06-08-15 7:59	81	2	15			CRC17_6
CRC17	7	Observer4	06-08-15 8:03	81	3	9			CRC17_7
CRC17	8	Observer4	06-08-15 8:04	81	7	22			CRC17_8
CRC17	9	Observer4	06-08-15 8:05	81	3	21			CRC17_9
CRC17	10	Observer4	06-08-15 8:06	78	1	9			CRC17_10
CRC17	11	Observer4	06-08-15 8:07	81	4	23			CRC17_11
CRC17	12	Observer4	06-08-15 8:08	81	1	17			CRC17_12
CRC17	13	Observer4	06-08-15 8:10	76	2	33			CRC17_13
CRC17	14	Observer4	06-08-15 8:11	77	3	17			CRC17_14
CRC17	15	Observer4	06-08-15 8:12	78	8	43			CRC17_15
CRC18	1	Observer4	06-08-15 8:13	81	0	5	55.0247117	0.026359143	CRC18_1
CRC18	2	Observer4	06-08-15 8:14	81	1	16			CRC18_2
CRC18	3	Observer4	06-08-15 8:16	80	5	48			CRC18_3
CRC18	4	Observer4	06-08-15 8:17	81	3	8			CRC18_4
CRC18	5	Observer4	06-08-15 8:18	81	3	11			CRC18_5
CRC18	6	Observer4	06-08-15 8:19	81	2	7			CRC18_6
CRC18	7	Observer4	06-08-15 8:25	81	1	10			CRC18_7
CRC18	8	Observer4	06-08-15 8:25	81	2	3			CRC18_8
CRC18	9	Observer4	06-08-15 8:26	81	0	12			CRC18_9
CRC18	10	Observer4	06-08-15 8:27	81	3	10			CRC18_10
CRC18	11	Observer4	06-08-15 8:27	81	4	10			CRC18_11
CRC18	12	Observer4	06-08-15 8:28	81	4	2			CRC18_12
CRC18	13	Observer4	06-08-15 8:28	81	1	0			CRC18_13
CRC18	14	Observer4	06-08-15 8:30	81	1	8			CRC18_14
CRC18	15	Observer4	06-08-15 8:31	81	2	17			CRC18_15
CRC19	2	Observer4	06-08-15 8:34	81	3	61	109.99	0.03	CRC19_2
CRC19	3	Observer4	06-08-15 8:35	81	1	16			CRC19_3
CRC19	4	Observer4	06-08-15 8:36	79	1	30			CRC19_4
CRC19	5	Observer4	06-08-15 8:37	81	1	11			CRC19_5
CRC19	6	Observer4	06-08-15 8:37	81	2	20			CRC19_6
CRC19	7	Observer4	06-08-15 8:39	81	11	27			CRC19_7
CRC19	8	Observer4	06-08-15 8:40	81	5	23			CRC19_8
CRC19	9	Observer4	06-08-15 8:40	81	0	8			CRC19_9
CRC19	10	Observer4	06-08-15 8:41	81	3	24			CRC19_10
CRC19	11	Observer4	06-08-15 8:42	81	2	14			CRC19_11
CRC19	12	Observer4	06-08-15 8:43	81	5	21			CRC19_12
CRC19	14	Observer4	06-08-15 8:44	81	1	15			CRC19_14
CRC19	15	Observer4	06-08-15 8:45	81	1	19			CRC19_15
CRC2	1	Observer4	23-07-15 7:47	81	3	24	107.9207921	0.050330033	CRC2_1
CRC2	2	Observer4	23-07-15 7:49	81	7	23			CRC2_2
CRC2	3	Observer4	23-07-15 7:50	78	2	17			CRC2_3
CRC2	4	Observer4	23-07-15 7:51	81	2	9			CRC2_4
CRC2	5	Observer4	23-07-15 7:53	81	4	32			CRC2_5
CRC2	6	Observer4	23-07-15 7:54	81	2	9			CRC2_6
CRC2	7	Observer4	23-07-15 8:02	81	2	28			CRC2_7
CRC2	8	Observer4	23-07-15 8:03	81	3	27			CRC2_8
CRC2	9	Observer4	23-07-15 8:04	81	5	22			CRC2_9
CRC2	10	Observer4	23-07-15 8:06	81	4	25			CRC2_10
CRC2	11	Observer4	23-07-15 8:07	81	1	25			CRC2_11
CRC2	12	Observer4	23-07-15 8:09	81	11	49			CRC2_12
CRC2	13	Observer4	23-07-15 8:10	81	7	4			CRC2_13
CRC2	14	Observer4	23-07-15 8:11	81	4	22			CRC2_14
CRC2	15	Observer4	23-07-15 8:12	81	4	11			CRC2_15
CRC3	1	Observer4	23-07-15 8:13	81	1	10	128.0658436	0.03127572	CRC3_1
CRC3	2	Observer4	23-07-15 8:14	81	1	11			CRC3_2
CRC3	3	Observer4	23-07-15 8:15	81	2	42			CRC3_3
CRC3	4	Observer4	23-07-15 8:16	81	1	40			CRC3_4
CRC3	5	Observer4	23-07-15 8:17	81	4	33			CRC3_5
CRC3	6	Observer4	23-07-15 8:18	81	3	27			CRC3_6
CRC3	7	Observer4	23-07-15 8:19	81	6	37			CRC3_7
CRC3	8	Observer4	23-07-15 8:21	81	2	17			CRC3_8
CRC3	9	Observer4	23-07-15 8:22	81	4	26			CRC3_9
CRC3	10	Observer4	23-07-15 8:23	81	3	32			CRC3_10
CRC3	11	Observer4	23-07-15 8:24	81	3	18			CRC3_11
CRC3	12	Observer4	23-07-15 8:25	81	0	22			CRC3_12
CRC3	13	Observer4	23-07-15 8:26	81	3	22			CRC3_13
CRC3	14	Observer4	23-07-15 8:27	81	3	14			CRC3_14
CRC3	15	Observer4	23-07-15 8:29	81	2	38			CRC3_15
CRC4	1	Observer4	23-07-15 8:30	81	3	5	83.96694215	0.018181818	CRC4_1
CRC4	2	Observer4	23-07-15 8:41	81	1	36			CRC4_2
CRC4	3	Observer4	23-07-15 8:42	81	2	26			CRC4_3
CRC4	4	Observer4	23-07-15 8:42	81	0	6			CRC4_4
CRC4	5	Observer4	23-07-15 8:43	81	0	1			CRC4_5
CRC4	6	Observer4	23-07-15 8:44	81	0	0			CRC4_6
CRC4	7	Observer4	23-07-15 8:44	81	0	0			CRC4_7
CRC4	8	Observer4	23-07-15 8:45	81	5	49			CRC4_8
CRC4	9	Observer4	24-07-15 7:02	81	5	16			CRC4_9
CRC4	10	Observer4	24-07-15 7:02	78	0	11			CRC4_10
CRC4	11	Observer4	24-07-15 7:04	79	0	5			CRC4_11
CRC4	12	Observer4	24-07-15 7:05	81	2	12			CRC4_12
CRC4	13	Observer4	24-07-15 7:06	81	1	23			CRC4_13
CRC4	14	Observer4	24-07-15 7:07	81	1	29			CRC4_14
CRC4	15	Observer4	24-07-15 7:08	81	2	35			CRC4_15
CRC5	1	Observer4	24-07-15 7:10	81	4	10	50.66666667	0.0175	CRC5_1
CRC5	2	Observer4	24-07-15 7:11	77	3	15			CRC5_2
CRC5	3	Observer4	24-07-15 7:12	78	3	8			CRC5_3
CRC5	4	Observer4	24-07-15 7:13	81	1	8			CRC5_4
CRC5	5	Observer4	24-07-15 7:14	79	1	10			CRC5_5
CRC5	6	Observer4	24-07-15 7:15	81	0	3			CRC5_6
CRC5	7	Observer4	24-07-15 7:16	77	1	20			CRC5_7
CRC5	8	Observer4	24-07-15 7:17	81	0	5			CRC5_8
CRC5	9	Observer4	24-07-15 7:19	81	1	30			CRC5_9
CRC5	10	Observer4	24-07-15 7:20	81	2	6			CRC5_10
CRC5	11	Observer4	24-07-15 7:21	81	2	7			CRC5_11
CRC5	12	Observer4	24-07-15 7:22	81	0	8			CRC5_12
CRC5	13	Observer4	24-07-15 7:22	79	0	7			CRC5_13
CRC5	14	Observer4	24-07-15 7:23	81	1	5			CRC5_14
CRC5	15	Observer4	24-07-15 7:24	81	2	10			CRC5_15
CRC6	1	Observer4	24-07-15 7:26	81	10	41	124.7311828	0.048800662	CRC6_1
CRC6	2	Observer4	24-07-15 7:28	81	6	44			CRC6_2
CRC6	3	Observer4	24-07-15 7:30	81	7	26			CRC6_3	overwegend nl weefsel + dysplastische crypte
CRC6	4	Observer4	24-07-15 7:32	81	3	27			CRC6_4
CRC6	5	Observer4	24-07-15 7:33	79	4	14			CRC6_5
CRC6	6	Observer4	24-07-15 7:34	81	2	10			CRC6_6
CRC6	7	Observer4	24-07-15 7:35	81	1	22			CRC6_7
CRC6	8	Observer4	24-07-15 7:36	81	3	25			CRC6_8
CRC6	9	Observer4	24-07-15 7:38	81	2	25			CRC6_9
CRC6	10	Observer4	24-07-15 7:39	81	6	39			CRC6_10
CRC6	11	Observer4	24-07-15 7:40	81	0	18			CRC6_11
CRC6	12	Observer4	24-07-15 7:41	81	3	23			CRC6_12
CRC6	13	Observer4	24-07-15 7:43	77	3	33			CRC6_13
CRC6	14	Observer4	24-07-15 7:44	81	5	4			CRC6_14
CRC6	15	Observer4	24-07-15 7:45	81	4	26			CRC6_15
CRC7	1	Observer4	06-08-15 9:03	81	5	62	190.95	0.05	CRC7_1
CRC7	2	Observer4	06-08-15 9:04	81	4	32			CRC7_2
CRC7	5	Observer4	06-08-15 9:07	81	2	30			CRC7_5
CRC7	7	Observer4	06-08-15 9:09	81	5	29			CRC7_7
CRC7	8	Observer4	06-08-15 9:10	81	5	51			CRC7_8
CRC7	12	Observer4	06-08-15 9:15	81	7	68			CRC7_12
CRC7	13	Observer4	06-08-15 9:16	81	2	39			CRC7_13
CRC7	14	Observer4	06-08-15 9:17	81	0	16			CRC7_14
CRC7	15	Observer4	06-08-15 9:18	81	7	21			CRC7_15
CRC8	1	Observer4	06-08-15 9:19	81	3	33	174.4855967	0.032098765	CRC8_1
CRC8	2	Observer4	06-08-15 9:21	81	3	24			CRC8_2
CRC8	3	Observer4	06-08-15 9:22	81	1	18			CRC8_3
CRC8	4	Observer4	06-08-15 9:23	81	5	15			CRC8_4
CRC8	5	Observer4	06-08-15 9:24	81	1	74			CRC8_5
CRC8	6	Observer4	06-08-15 9:25	81	4	52			CRC8_6
CRC8	7	Observer4	06-08-15 9:26	81	2	60			CRC8_7
CRC8	8	Observer4	06-08-15 9:27	81	1	35			CRC8_8
CRC8	9	Observer4	06-08-15 9:28	81	1	48			CRC8_9
CRC8	10	Observer4	06-08-15 9:29	81	2	46			CRC8_10
CRC8	11	Observer4	06-08-15 9:29	81	1	26			CRC8_11
CRC8	12	Observer4	06-08-15 9:30	81	4	11			CRC8_12
CRC8	13	Observer4	06-08-15 9:31	81	3	28			CRC8_13
CRC8	14	Observer4	06-08-15 9:31	81	5	26			CRC8_14
CRC8	15	Observer4	06-08-15 9:32	81	3	34			CRC8_15
CRC9	1	Observer4	06-08-15 9:34	81	3	33	123.46	0.04	CRC9_1
CRC9	2	Observer4	06-08-15 9:35	81	1	17			CRC9_2
CRC9	3	Observer4	06-08-15 9:36	81	1	38			CRC9_3
CRC9	4	Observer4	06-08-15 9:37	81	2	23			CRC9_4
CRC9	5	Observer4	06-08-15 9:38	81	2	25			CRC9_5
CRC9	6	Observer4	06-08-15 9:39	81	1	38			CRC9_6
CRC9	7	Observer4	06-08-15 9:39	81	7	5			CRC9_7
CRC9	8	Observer4	06-08-15 9:40	81	1	16			CRC9_8
CRC9	9	Observer4	06-08-15 9:41	81	6	28			CRC9_9
CRC9	10	Observer4	06-08-15 9:41	81	2	21			CRC9_10
CRC9	11	Observer4	06-08-15 9:42	81	1	21			CRC9_11
CRC9	12	Observer4	06-08-15 9:43	81	3	19			CRC9_12
CRC9	13	Observer4	06-08-15 9:43	81	2	18			CRC9_13
CRC9	15	Observer4	06-08-15 9:46	81	18	48			CRC9_15
CRC1	1	Observer5	09-07-15 16:54	81	9	19	190.9465021	0.097942387	CRC1_1	training
CRC1	2	Observer5	09-07-15 17:06	81	5	10			CRC1_2
CRC1	3	Observer5	09-07-15 17:12	81	7	48			CRC1_3
CRC1	4	Observer5	09-07-15 17:19	81	9	35			CRC1_4
CRC1	5	Observer5	09-07-15 17:22	81	2	20			CRC1_5
CRC1	6	Observer5	09-07-15 17:25	81	5	16			CRC1_6
CRC1	7	Observer5	09-07-15 17:28	81	5	18			CRC1_7
CRC1	8	Observer5	09-07-15 17:32	81	11	64			CRC1_8
CRC1	9	Observer5	09-07-15 17:33	81	0	10			CRC1_9
CRC1	10	Observer5	09-07-15 17:40	81	12	61			CRC1_10
CRC1	11	Observer5	09-07-15 17:46	81	6	45			CRC1_11
CRC1	12	Observer5	14-07-15 10:31	81	7	12			CRC1_12
CRC1	13	Observer5	14-07-15 10:34	81	12	33			CRC1_13
CRC1	14	Observer5	14-07-15 10:39	81	18	115			CRC1_14
CRC1	15	Observer5	14-07-15 10:42	81	11	74			CRC1_15
CRC10	2	Observer5	14-07-15 11:03	80	3	25	110.48	0.04	CRC10_2
CRC10	3	Observer5	14-07-15 11:04	81	5	20			CRC10_3
CRC10	4	Observer5	14-07-15 11:06	81	3	51			CRC10_4
CRC10	5	Observer5	14-07-15 11:10	81	6	88			CRC10_5
CRC10	6	Observer5	14-07-15 11:11	81	2	16			CRC10_6
CRC10	8	Observer5	14-07-15 11:13	81	6	16			CRC10_8
CRC10	9	Observer5	14-07-15 11:14	81	0	0			CRC10_9
CRC10	10	Observer5	14-07-15 11:15	81	3	44			CRC10_10
CRC10	11	Observer5	14-07-15 11:15	81	3	4			CRC10_11
CRC10	12	Observer5	14-07-15 11:16	79	1	2			CRC10_12
CRC10	13	Observer5	14-07-15 11:17	81	6	4			CRC10_13
CRC10	14	Observer5	14-07-15 11:18	81	5	7			CRC10_14
CRC10	15	Observer5	14-07-15 11:56	81	3	13			CRC10_15
CRC11	1	Observer5	14-07-15 11:57	81	1	18	164.48	0.04	CRC11_1
CRC11	2	Observer5	14-07-15 11:59	81	5	25			CRC11_2
CRC11	3	Observer5	14-07-15 12:02	81	4	38			CRC11_3
CRC11	4	Observer5	14-07-15 12:03	81	2	15			CRC11_4
CRC11	5	Observer5	14-07-15 12:04	81	4	22			CRC11_5
CRC11	6	Observer5	14-07-15 13:11	81	2	21			CRC11_6
CRC11	7	Observer5	14-07-15 13:12	81	2	30			CRC11_7
CRC11	8	Observer5	14-07-15 13:13	81	2	29			CRC11_8
CRC11	9	Observer5	14-07-15 13:14	81	1	29			CRC11_9
CRC11	10	Observer5	14-07-15 13:15	81	0	22			CRC11_10
CRC11	11	Observer5	14-07-15 13:19	81	2	62			CRC11_11
CRC11	12	Observer5	14-07-15 13:23	81	6	78			CRC11_12
CRC11	14	Observer5	14-07-15 13:26	81	6	44			CRC11_14
CRC12	1	Observer5	14-07-15 13:30	81	1	13	113.6251032	0.02807597	CRC12_1
CRC12	2	Observer5	14-07-15 13:31	81	0	8			CRC12_2
CRC12	3	Observer5	14-07-15 13:32	81	4	29			CRC12_3
CRC12	4	Observer5	14-07-15 13:34	81	8	61			CRC12_4
CRC12	5	Observer5	14-07-15 13:34	81	0	28			CRC12_5
CRC12	6	Observer5	14-07-15 13:36	81	2	9			CRC12_6
CRC12	7	Observer5	14-07-15 13:37	81	3	57			CRC12_7
CRC12	8	Observer5	14-07-15 13:38	81	0	11			CRC12_8
CRC12	9	Observer5	14-07-15 13:38	81	2	12			CRC12_9
CRC12	10	Observer5	14-07-15 13:39	81	4	13			CRC12_10
CRC12	11	Observer5	14-07-15 13:40	81	1	16			CRC12_11
CRC12	12	Observer5	14-07-15 13:41	77	1	16			CRC12_12
CRC12	13	Observer5	14-07-15 13:43	81	2	22			CRC12_13
CRC12	14	Observer5	14-07-15 13:44	81	5	42			CRC12_14
CRC12	15	Observer5	14-07-15 13:45	81	1	7			CRC12_15
CRC13	1	Observer5	14-07-15 13:45	81	7	27	166	0.05	CRC13_1
CRC13	2	Observer5	14-07-15 13:49	81	8	63			CRC13_2
CRC13	3	Observer5	14-07-15 13:51	81	0	37			CRC13_3
CRC13	4	Observer5	14-07-15 13:52	81	7	52			CRC13_4
CRC13	5	Observer5	14-07-15 13:53	81	1	32			CRC13_5
CRC13	6	Observer5	14-07-15 13:55	81	11	54			CRC13_6
CRC13	7	Observer5	14-07-15 13:56	81	0	11			CRC13_7
CRC13	9	Observer5	14-07-15 13:57	81	2	27			CRC13_9
CRC13	10	Observer5	14-07-15 14:00	81	1	17			CRC13_10
CRC13	11	Observer5	14-07-15 14:01	81	2	22			CRC13_11
CRC13	13	Observer5	14-07-15 14:02	81	6	20			CRC13_13
CRC13	14	Observer5	14-07-15 14:03	81	3	37			CRC13_14
CRC13	15	Observer5	14-07-15 14:04	81	3	38			CRC13_15
CRC14	1	Observer5	14-07-15 14:04	81	2	29	145.33	0.06	CRC14_1
CRC14	2	Observer5	14-07-15 14:10	81	13	27			CRC14_2
CRC14	3	Observer5	14-07-15 14:11	81	2	45			CRC14_3
CRC14	4	Observer5	14-07-15 14:12	81	4	30			CRC14_4
CRC14	5	Observer5	14-07-15 14:12	81	0	16			CRC14_5
CRC14	6	Observer5	14-07-15 14:14	81	6	40			CRC14_6
CRC14	7	Observer5	14-07-15 14:15	81	5	54			CRC14_7
CRC14	8	Observer5	14-07-15 14:16	81	9	24			CRC14_8
CRC14	9	Observer5	14-07-15 14:17	81	2	33			CRC14_9
CRC14	10	Observer5	14-07-15 14:17	81	3	10			CRC14_10
CRC14	11	Observer5	14-07-15 14:18	81	6	8			CRC14_11
CRC14	12	Observer5	14-07-15 14:20	81	6	36			CRC14_12
CRC14	14	Observer5	14-07-15 14:25	81	6	26			CRC14_14
CRC14	15	Observer5	14-07-15 14:26	81	8	34			CRC14_15
CRC15	1	Observer5	14-07-15 14:27	81	3	18	99.29	0.04	CRC15_1
CRC15	2	Observer5	14-07-15 14:27	81	1	16			CRC15_2
CRC15	3	Observer5	14-07-15 14:28	81	3	14			CRC15_3
CRC15	4	Observer5	14-07-15 14:29	81	6	20			CRC15_4
CRC15	5	Observer5	14-07-15 14:30	81	1	10			CRC15_5
CRC15	6	Observer5	14-07-15 14:31	81	5	23			CRC15_6
CRC15	7	Observer5	14-07-15 14:32	81	3	47			CRC15_7
CRC15	8	Observer5	14-07-15 14:34	79	7	37			CRC15_8
CRC15	9	Observer5	14-07-15 14:35	81	2	25			CRC15_9
CRC15	10	Observer5	14-07-15 14:35	81	3	19			CRC15_10
CRC15	12	Observer5	14-07-15 14:37	81	4	17			CRC15_12
CRC15	13	Observer5	14-07-15 14:38	81	0	12			CRC15_13
CRC15	14	Observer5	14-07-15 14:39	81	4	8			CRC15_14
CRC15	15	Observer5	14-07-15 14:39	81	1	15			CRC15_15
CRC16	2	Observer5	14-07-15 14:41	81	3	23	126.88	0.06	CRC16_2
CRC16	3	Observer5	14-07-15 14:42	81	8	21			CRC16_3
CRC16	4	Observer5	14-07-15 14:43	81	4	20			CRC16_4
CRC16	5	Observer5	14-07-15 14:44	81	1	17			CRC16_5
CRC16	6	Observer5	14-07-15 14:45	81	9	9			CRC16_6
CRC16	7	Observer5	14-07-15 14:49	81	11	62			CRC16_7
CRC16	8	Observer5	14-07-15 14:50	81	5	45			CRC16_8
CRC16	9	Observer5	14-07-15 14:51	81	4	12			CRC16_9
CRC16	10	Observer5	14-07-15 14:52	81	5	20			CRC16_10
CRC16	11	Observer5	14-07-15 14:52	81	4	27			CRC16_11
CRC16	12	Observer5	14-07-15 14:53	81	3	18			CRC16_12
CRC16	13	Observer5	14-07-15 14:54	81	5	45			CRC16_13
CRC16	15	Observer5	14-07-15 14:55	81	3	15			CRC16_15
CRC17	1	Observer5	14-07-15 14:56	81	3	34	153.4156379	0.059259259	CRC17_1
CRC17	2	Observer5	14-07-15 14:57	81	9	50			CRC17_2
CRC17	3	Observer5	14-07-15 14:58	81	1	36			CRC17_3
CRC17	4	Observer5	14-07-15 14:59	81	3	44			CRC17_4
CRC17	5	Observer5	14-07-15 15:00	81	4	22			CRC17_5
CRC17	6	Observer5	14-07-15 15:01	81	2	19			CRC17_6
CRC17	7	Observer5	14-07-15 15:02	81	4	13			CRC17_7
CRC17	8	Observer5	14-07-15 15:03	81	7	31			CRC17_8
CRC17	9	Observer5	14-07-15 15:03	81	5	20			CRC17_9
CRC17	10	Observer5	14-07-15 15:04	81	3	14			CRC17_10
CRC17	11	Observer5	14-07-15 15:05	81	9	52			CRC17_11
CRC17	12	Observer5	14-07-15 15:06	81	2	19			CRC17_12
CRC17	13	Observer5	14-07-15 15:09	81	6	45			CRC17_13
CRC17	14	Observer5	14-07-15 15:10	81	4	23			CRC17_14
CRC17	15	Observer5	14-07-15 15:11	81	10	44			CRC17_15
CRC18	1	Observer5	14-07-15 15:13	81	1	7	67.81893004	0.041152263	CRC18_1
CRC18	2	Observer5	14-07-15 15:14	81	3	17			CRC18_2
CRC18	3	Observer5	14-07-15 15:15	81	9	57			CRC18_3
CRC18	4	Observer5	14-07-15 15:15	81	4	10			CRC18_4
CRC18	5	Observer5	14-07-15 15:16	81	4	15			CRC18_5
CRC18	6	Observer5	14-07-15 15:17	81	3	8			CRC18_6
CRC18	7	Observer5	14-07-15 15:17	81	1	14			CRC18_7
CRC18	8	Observer5	14-07-15 15:18	81	1	4			CRC18_8
CRC18	9	Observer5	14-07-15 15:18	81	3	13			CRC18_9
CRC18	10	Observer5	14-07-15 15:19	81	3	19			CRC18_10
CRC18	11	Observer5	14-07-15 15:19	81	5	12			CRC18_11
CRC18	12	Observer5	14-07-15 15:20	81	4	2			CRC18_12
CRC18	13	Observer5	14-07-15 15:20	81	2	0			CRC18_13
CRC18	14	Observer5	14-07-15 15:21	81	3	8			CRC18_14
CRC18	15	Observer5	14-07-15 15:21	81	4	20			CRC18_15
CRC19	2	Observer5	14-07-15 15:35	81	7	71	189.55	0.06	CRC19_2
CRC19	3	Observer5	14-07-15 15:36	81	2	26			CRC19_3
CRC19	4	Observer5	14-07-15 15:37	81	1	42			CRC19_4
CRC19	5	Observer5	14-07-15 15:37	81	3	51			CRC19_5
CRC19	6	Observer5	14-07-15 15:38	81	7	40			CRC19_6
CRC19	7	Observer5	14-07-15 15:39	81	17	34			CRC19_7
CRC19	8	Observer5	14-07-15 15:41	81	10	52			CRC19_8
CRC19	9	Observer5	14-07-15 15:42	81	0	15			CRC19_9
CRC19	10	Observer5	14-07-15 15:45	81	3	43			CRC19_10
CRC19	11	Observer5	14-07-15 15:47	81	3	38			CRC19_11
CRC19	12	Observer5	14-07-15 15:48	81	6	43			CRC19_12
CRC19	14	Observer5	14-07-15 15:50	81	0	20			CRC19_14
CRC19	15	Observer5	14-07-15 15:50	81	2	24			CRC19_15
CRC2	1	Observer5	14-07-15 15:51	81	4	28	130.8009909	0.058629232	CRC2_1
CRC2	2	Observer5	14-07-15 15:52	81	6	23			CRC2_2
CRC2	3	Observer5	14-07-15 15:53	77	2	20			CRC2_3
CRC2	4	Observer5	14-07-15 15:53	81	2	12			CRC2_4
CRC2	5	Observer5	14-07-15 15:54	81	5	38			CRC2_5
CRC2	6	Observer5	14-07-15 15:56	81	2	9			CRC2_6
CRC2	7	Observer5	14-07-15 15:57	81	3	38			CRC2_7
CRC2	8	Observer5	14-07-15 15:57	81	4	30			CRC2_8
CRC2	9	Observer5	14-07-15 15:58	81	5	29			CRC2_9
CRC2	10	Observer5	14-07-15 15:59	81	5	31			CRC2_10
CRC2	11	Observer5	14-07-15 16:00	81	1	33			CRC2_11
CRC2	12	Observer5	14-07-15 16:02	81	12	54			CRC2_12
CRC2	13	Observer5	14-07-15 16:03	81	11	12			CRC2_13
CRC2	14	Observer5	14-07-15 16:04	81	5	26			CRC2_14
CRC2	15	Observer5	14-07-15 16:04	81	4	13			CRC2_15
CRC3	1	Observer5	14-07-15 16:05	81	1	13	145.5144033	0.032098765	CRC3_1
CRC3	2	Observer5	14-07-15 16:06	81	2	14			CRC3_2
CRC3	3	Observer5	14-07-15 16:07	81	1	45			CRC3_3
CRC3	4	Observer5	14-07-15 16:07	81	1	41			CRC3_4
CRC3	5	Observer5	14-07-15 16:09	81	2	32			CRC3_5
CRC3	6	Observer5	14-07-15 16:10	81	5	33			CRC3_6
CRC3	7	Observer5	14-07-15 16:10	81	7	47			CRC3_7
CRC3	8	Observer5	14-07-15 16:11	81	1	23			CRC3_8
CRC3	9	Observer5	14-07-15 16:12	81	3	25			CRC3_9
CRC3	10	Observer5	14-07-15 16:13	81	5	34			CRC3_10
CRC3	11	Observer5	14-07-15 16:13	81	3	21			CRC3_11
CRC3	12	Observer5	14-07-15 16:14	81	0	25			CRC3_12
CRC3	13	Observer5	14-07-15 16:15	81	3	31			CRC3_13
CRC3	14	Observer5	14-07-15 16:15	81	3	17			CRC3_14
CRC3	15	Observer5	14-07-15 16:16	81	2	41			CRC3_15
CRC4	1	Observer5	14-07-15 16:16	81	2	10	99.75308642	0.020576132	CRC4_1
CRC4	2	Observer5	14-07-15 16:17	81	1	45			CRC4_2
CRC4	3	Observer5	14-07-15 16:18	81	2	30			CRC4_3
CRC4	4	Observer5	14-07-15 16:18	81	0	7			CRC4_4
CRC4	5	Observer5	14-07-15 16:19	81	0	1			CRC4_5
CRC4	6	Observer5	14-07-15 16:19	81	0	0			CRC4_6
CRC4	7	Observer5	14-07-15 16:19	81	0	0			CRC4_7
CRC4	8	Observer5	14-07-15 16:20	81	6	52			CRC4_8
CRC4	9	Observer5	14-07-15 16:21	81	7	20			CRC4_9
CRC4	10	Observer5	14-07-15 16:21	81	0	14			CRC4_10
CRC4	11	Observer5	14-07-15 16:22	81	0	8			CRC4_11
CRC4	12	Observer5	14-07-15 16:22	81	3	18			CRC4_12
CRC4	13	Observer5	14-07-15 16:23	81	1	28			CRC4_13
CRC4	14	Observer5	14-07-15 16:23	81	1	31			CRC4_14
CRC4	15	Observer5	14-07-15 16:25	81	2	39			CRC4_15
CRC5	1	Observer5	14-07-15 16:26	81	5	10	65.18518519	0.023868313	CRC5_1
CRC5	2	Observer5	14-07-15 16:26	81	4	17			CRC5_2
CRC5	3	Observer5	14-07-15 16:27	81	4	10			CRC5_3
CRC5	4	Observer5	14-07-15 16:27	81	1	12			CRC5_4
CRC5	5	Observer5	14-07-15 16:28	81	2	9			CRC5_5
CRC5	6	Observer5	14-07-15 16:28	81	0	2			CRC5_6
CRC5	7	Observer5	14-07-15 16:29	81	2	28			CRC5_7
CRC5	8	Observer5	14-07-15 16:29	81	2	8			CRC5_8
CRC5	9	Observer5	14-07-15 16:30	81	0	36			CRC5_9
CRC5	10	Observer5	14-07-15 16:31	81	3	12			CRC5_10
CRC5	11	Observer5	14-07-15 16:31	81	1	7			CRC5_11
CRC5	12	Observer5	14-07-15 16:32	81	0	11			CRC5_12
CRC5	13	Observer5	14-07-15 16:32	81	0	8			CRC5_13
CRC5	14	Observer5	14-07-15 16:32	81	1	9			CRC5_14
CRC5	15	Observer5	14-07-15 16:33	81	4	19			CRC5_15
CRC6	1	Observer5	14-07-15 16:35	81	10	55	169.5473251	0.06090535	CRC6_1
CRC6	2	Observer5	14-07-15 16:36	81	9	63			CRC6_2
CRC6	3	Observer5	14-07-15 16:38	81	5	41			CRC6_3
CRC6	4	Observer5	14-07-15 16:39	81	8	42			CRC6_4
CRC6	5	Observer5	14-07-15 16:40	81	4	15			CRC6_5
CRC6	6	Observer5	14-07-15 16:41	81	3	16			CRC6_6
CRC6	7	Observer5	14-07-15 16:42	81	0	34			CRC6_7
CRC6	8	Observer5	14-07-15 16:43	81	4	32			CRC6_8
CRC6	9	Observer5	14-07-15 16:44	81	0	27			CRC6_9
CRC6	10	Observer5	14-07-15 16:45	81	8	42			CRC6_10
CRC6	11	Observer5	14-07-15 16:46	81	0	23			CRC6_11
CRC6	12	Observer5	14-07-15 16:47	81	9	37			CRC6_12
CRC6	13	Observer5	14-07-15 16:48	81	4	45			CRC6_13
CRC6	14	Observer5	14-07-15 16:49	81	4	7			CRC6_14
CRC6	15	Observer5	14-07-15 16:50	81	6	36			CRC6_15
CRC7	1	Observer5	14-07-15 16:51	81	6	76	193.14	0.07	CRC7_1
CRC7	2	Observer5	14-07-15 16:52	81	5	43			CRC7_2
CRC7	5	Observer5	14-07-15 16:55	81	1	38			CRC7_5
CRC7	7	Observer5	14-07-15 16:56	81	7	27			CRC7_7
CRC7	8	Observer5	14-07-15 16:57	81	7	43			CRC7_8
CRC7	12	Observer5	14-07-15 17:02	81	9	47			CRC7_12
CRC7	13	Observer5	14-07-15 17:02	81	5	32			CRC7_13
CRC7	14	Observer5	14-07-15 17:03	81	1	23			CRC7_14
CRC7	15	Observer5	14-07-15 17:04	81	8	23			CRC7_15
CRC8	1	Observer5	14-07-15 17:05	81	5	28	207.7366255	0.041975309	CRC8_1
CRC8	2	Observer5	14-07-15 17:05	81	2	25			CRC8_2
CRC8	3	Observer5	14-07-15 17:06	81	2	22			CRC8_3
CRC8	4	Observer5	14-07-15 17:06	81	4	20			CRC8_4
CRC8	5	Observer5	14-07-15 17:07	81	4	82			CRC8_5
CRC8	6	Observer5	14-07-15 17:09	81	6	69			CRC8_6
CRC8	7	Observer5	14-07-15 17:10	81	3	80			CRC8_7
CRC8	8	Observer5	14-07-15 17:10	81	1	35			CRC8_8
CRC8	9	Observer5	14-07-15 17:11	81	1	58			CRC8_9
CRC8	10	Observer5	14-07-15 17:12	81	4	70			CRC8_10
CRC8	11	Observer5	14-07-15 17:13	81	4	31			CRC8_11
CRC8	12	Observer5	14-07-15 17:13	81	5	15			CRC8_12
CRC8	13	Observer5	14-07-15 17:14	81	3	29			CRC8_13
CRC8	14	Observer5	14-07-15 17:14	81	4	28			CRC8_14
CRC8	15	Observer5	14-07-15 17:15	81	3	39			CRC8_15
CRC9	1	Observer5	14-07-15 17:16	81	3	35	138.27	0.05	CRC9_1
CRC9	2	Observer5	14-07-15 17:16	81	2	13			CRC9_2
CRC9	3	Observer5	14-07-15 17:17	81	2	33			CRC9_3
CRC9	4	Observer5	14-07-15 17:18	81	2	34			CRC9_4
CRC9	5	Observer5	14-07-15 17:18	81	4	24			CRC9_5
CRC9	6	Observer5	14-07-15 17:19	81	1	45			CRC9_6
CRC9	7	Observer5	14-07-15 17:20	81	9	6			CRC9_7
CRC9	8	Observer5	14-07-15 17:20	81	1	24			CRC9_8
CRC9	9	Observer5	14-07-15 17:21	81	6	32			CRC9_9
CRC9	10	Observer5	14-07-15 17:22	81	1	25			CRC9_10
CRC9	11	Observer5	14-07-15 17:22	81	2	17			CRC9_11
CRC9	12	Observer5	14-07-15 17:23	81	1	21			CRC9_12
CRC9	13	Observer5	14-07-15 17:23	81	3	18			CRC9_13
CRC9	15	Observer5	14-07-15 17:25	81	25	65			CRC9_15
