# Supplementary material for: Development and Validation of a Histological Method to Measure Microvessel Density in Whole-Slide Images of Cancer Tissue
Source: PLoS One. 2016 Sep 1;11(9):e0161496. doi: 10.1371/journal.pone.0161496 (PMC5008750; doi:10.1371/journal.pone.0161496)
Supplement: S1 Dataset — The results for the four parameters (N, MVD, V,AA) for the samples from the four cancer types (CRC, GBM, OC, RCC) from all observers (1–6) obtained with both versions of the counting rules are contained in these CSV-files. (ZIP) [file pone.0161496.s001.zip › data/CopyN_CD31_CRC_OC_Obs_newrules.csv]

WSI ref	User	Date	Vref	Vv vessel	N	Comments
Journal of Pathology/CRC/CRC1_01.jpg	Observer1	31-08-15 8:57	81	5	14
Journal of Pathology/CRC/CRC1_01.jpg	Observer6	28-08-15 15:52	81	6	11
Journal of Pathology/CRC/CRC1_01.jpg	Observer5	28-08-15 16:39	81	8	14	training
Journal of Pathology/CRC/CRC1_02.jpg	Observer1	31-08-15 8:57	81	2	10
Journal of Pathology/CRC/CRC1_02.jpg	Observer6	28-08-15 15:53	81	3	9
Journal of Pathology/CRC/CRC1_02.jpg	Observer5	28-08-15 16:41	81	3	9
Journal of Pathology/CRC/CRC1_03.jpg	Observer1	31-08-15 8:59	81	3	43
Journal of Pathology/CRC/CRC1_03.jpg	Observer6	28-08-15 15:55	81	3	49
Journal of Pathology/CRC/CRC1_03.jpg	Observer5	28-08-15 16:45	81	4	44
Journal of Pathology/CRC/CRC1_04.jpg	Observer1	31-08-15 8:59	81	8	28
Journal of Pathology/CRC/CRC1_04.jpg	Observer6	28-08-15 15:56	81	8	24
Journal of Pathology/CRC/CRC1_04.jpg	Observer5	28-08-15 16:47	81	8	33
Journal of Pathology/CRC/CRC1_05.jpg	Observer1	31-08-15 9:00	81	1	22
Journal of Pathology/CRC/CRC1_05.jpg	Observer6	28-08-15 15:57	81	1	20
Journal of Pathology/CRC/CRC1_05.jpg	Observer5	28-08-15 16:48	81	2	24
Journal of Pathology/CRC/CRC1_06.jpg	Observer1	31-08-15 9:00	81	4	16
Journal of Pathology/CRC/CRC1_06.jpg	Observer6	28-08-15 15:58	81	3	12
Journal of Pathology/CRC/CRC1_06.jpg	Observer5	28-08-15 16:50	81	5	17
Journal of Pathology/CRC/CRC1_07.jpg	Observer1	31-08-15 9:01	81	4	22
Journal of Pathology/CRC/CRC1_07.jpg	Observer6	28-08-15 15:59	81	4	18
Journal of Pathology/CRC/CRC1_07.jpg	Observer5	31-08-15 9:39	81	4	34
Journal of Pathology/CRC/CRC1_08.jpg	Observer1	31-08-15 9:02	81	7	53
Journal of Pathology/CRC/CRC1_08.jpg	Observer6	28-08-15 16:00	81	6	48
Journal of Pathology/CRC/CRC1_08.jpg	Observer5	31-08-15 9:42	81	8	63
Journal of Pathology/CRC/CRC1_09.jpg	Observer1	31-08-15 9:02	81	0	16
Journal of Pathology/CRC/CRC1_09.jpg	Observer6	28-08-15 16:01	81	0	8
Journal of Pathology/CRC/CRC1_09.jpg	Observer5	31-08-15 9:44	81	0	10
Journal of Pathology/CRC/CRC1_10.jpg	Observer1	31-08-15 9:03	81	5	61
Journal of Pathology/CRC/CRC1_10.jpg	Observer6	28-08-15 16:02	81	7	50
Journal of Pathology/CRC/CRC1_10.jpg	Observer5	31-08-15 9:46	81	6	63
Journal of Pathology/CRC/CRC1_11.jpg	Observer1	31-08-15 9:04	81	5	43
Journal of Pathology/CRC/CRC1_11.jpg	Observer6	28-08-15 16:04	81	4	41
Journal of Pathology/CRC/CRC1_11.jpg	Observer5	31-08-15 9:48	81	5	48
Journal of Pathology/CRC/CRC1_12.jpg	Observer1	31-08-15 9:04	81	7	11
Journal of Pathology/CRC/CRC1_12.jpg	Observer6	28-08-15 16:04	81	6	12
Journal of Pathology/CRC/CRC1_12.jpg	Observer5	31-08-15 9:49	81	5	14
Journal of Pathology/CRC/CRC1_13.jpg	Observer1	31-08-15 9:05	81	8	35
Journal of Pathology/CRC/CRC1_13.jpg	Observer6	28-08-15 16:06	81	8	33
Journal of Pathology/CRC/CRC1_13.jpg	Observer5	31-08-15 9:51	81	8	33
Journal of Pathology/CRC/CRC1_14.jpg	Observer1	31-08-15 9:07	74	12	90
Journal of Pathology/CRC/CRC1_14.jpg	Observer6	28-08-15 16:06	78	9	81	no cancer cells - deze mag je dus niet meetellen
Journal of Pathology/CRC/CRC1_14.jpg	Observer5	31-08-15 9:55	75	7	112
Journal of Pathology/CRC/CRC1_15.jpg	Observer1	31-08-15 9:07	78	6	67
Journal of Pathology/CRC/CRC1_15.jpg	Observer6	28-08-15 16:09	75	6	78
Journal of Pathology/CRC/CRC1_15.jpg	Observer5	31-08-15 10:00	78	5	72
Journal of Pathology/CRC/CRC10_01.jpg	Observer1	13-07-15 11:12	81	3	36
Journal of Pathology/CRC/CRC10_01.jpg	Observer6	28-08-15 16:10	81	3	67
Journal of Pathology/CRC/CRC10_01.jpg	Observer5	14-07-15 10:45	81	12	13
Journal of Pathology/CRC/CRC10_02.jpg	Observer1	13-07-15 11:12	81	2	26
Journal of Pathology/CRC/CRC10_02.jpg	Observer6	28-08-15 16:11	81	2	24
Journal of Pathology/CRC/CRC10_02.jpg	Observer5	14-07-15 11:03	80	3	25
Journal of Pathology/CRC/CRC10_03.jpg	Observer1	13-07-15 11:13	81	2	21
Journal of Pathology/CRC/CRC10_03.jpg	Observer6	28-08-15 16:12	81	2	21
Journal of Pathology/CRC/CRC10_03.jpg	Observer5	14-07-15 11:04	81	5	20
Journal of Pathology/CRC/CRC10_04.jpg	Observer1	13-07-15 11:15	81	3	47
Journal of Pathology/CRC/CRC10_04.jpg	Observer5	14-07-15 11:06	81	3	51
Journal of Pathology/CRC/CRC10_05.jpg	Observer1	13-07-15 11:30	81	5	103
Journal of Pathology/CRC/CRC10_05.jpg	Observer5	14-07-15 11:10	81	6	88
Journal of Pathology/CRC/CRC10_06.jpg	Observer1	13-07-15 11:31	80	1	15
Journal of Pathology/CRC/CRC10_06.jpg	Observer4	29-07-15 7:16	81	1	10
Journal of Pathology/CRC/CRC10_06.jpg	Observer5	14-07-15 11:11	81	2	16
Journal of Pathology/CRC/CRC10_07.jpg	Observer1	13-07-15 11:32	81	5	38
Journal of Pathology/CRC/CRC10_07.jpg	Observer4	29-07-15 7:17	81	5	20	onscherpe zone focaal
Journal of Pathology/CRC/CRC10_07.jpg	Observer5	14-07-15 11:12	81	9	47
Journal of Pathology/CRC/CRC10_08.jpg	Observer1	13-07-15 11:32	81	4	13
Journal of Pathology/CRC/CRC10_08.jpg	Observer4	29-07-15 7:18	81	3	8
Journal of Pathology/CRC/CRC10_08.jpg	Observer5	14-07-15 11:13	81	6	16
Journal of Pathology/CRC/CRC10_09.jpg	Observer1	13-07-15 11:33	81	0	1
Journal of Pathology/CRC/CRC10_09.jpg	Observer4	29-07-15 7:18	81	0	0
Journal of Pathology/CRC/CRC10_09.jpg	Observer5	14-07-15 11:14	81	0	0
Journal of Pathology/CRC/CRC10_10.jpg	Observer1	13-07-15 11:34	81	1	44
Journal of Pathology/CRC/CRC10_10.jpg	Observer4	29-07-15 7:20	81	2	31
Journal of Pathology/CRC/CRC10_10.jpg	Observer5	14-07-15 11:15	81	3	44
Journal of Pathology/CRC/CRC10_11.jpg	Observer1	13-07-15 11:35	81	4	3
Journal of Pathology/CRC/CRC10_11.jpg	Observer4	29-07-15 7:21	81	2	2
Journal of Pathology/CRC/CRC10_11.jpg	Observer5	14-07-15 11:15	81	3	4
Journal of Pathology/CRC/CRC10_12.jpg	Observer1	13-07-15 11:36	81	2	5
Journal of Pathology/CRC/CRC10_12.jpg	Observer4	29-07-15 7:23	81	2	2
Journal of Pathology/CRC/CRC10_12.jpg	Observer5	14-07-15 11:16	79	1	2
Journal of Pathology/CRC/CRC10_13.jpg	Observer1	13-07-15 11:37	81	4	3
Journal of Pathology/CRC/CRC10_13.jpg	Observer4	29-07-15 7:24	81	5	2
Journal of Pathology/CRC/CRC10_13.jpg	Observer5	14-07-15 11:17	81	6	4
Journal of Pathology/CRC/CRC10_14.jpg	Observer1	13-07-15 11:38	81	6	3
Journal of Pathology/CRC/CRC10_14.jpg	Observer4	29-07-15 7:25	81	6	3
Journal of Pathology/CRC/CRC10_14.jpg	Observer5	14-07-15 11:18	81	5	7
Journal of Pathology/CRC/CRC10_15.jpg	Observer1	13-07-15 11:39	80	3	10
Journal of Pathology/CRC/CRC10_15.jpg	Observer4	29-07-15 7:26	79	2	7
Journal of Pathology/CRC/CRC10_15.jpg	Observer5	14-07-15 11:56	81	3	13
Journal of Pathology/CRC/CRC11_01.jpg	Observer1	13-07-15 11:40	81	1	14
Journal of Pathology/CRC/CRC11_01.jpg	Observer4	29-07-15 7:27	81	3	9
Journal of Pathology/CRC/CRC11_01.jpg	Observer5	14-07-15 11:57	81	1	18
Journal of Pathology/CRC/CRC11_02.jpg	Observer1	13-07-15 11:41	81	4	25
Journal of Pathology/CRC/CRC11_02.jpg	Observer4	29-07-15 7:28	81	5	20
Journal of Pathology/CRC/CRC11_02.jpg	Observer5	14-07-15 11:59	81	5	25
Journal of Pathology/CRC/CRC11_03.jpg	Observer1	13-07-15 11:42	81	3	35
Journal of Pathology/CRC/CRC11_03.jpg	Observer4	29-07-15 7:30	75	4	30
Journal of Pathology/CRC/CRC11_03.jpg	Observer5	14-07-15 12:02	81	4	38
Journal of Pathology/CRC/CRC11_04.jpg	Observer1	13-07-15 11:43	81	1	12
Journal of Pathology/CRC/CRC11_04.jpg	Observer4	29-07-15 7:33	81	3	11
Journal of Pathology/CRC/CRC11_04.jpg	Observer5	14-07-15 12:03	81	2	15
Journal of Pathology/CRC/CRC11_05.jpg	Observer1	13-07-15 11:45	81	6	20
Journal of Pathology/CRC/CRC11_05.jpg	Observer4	29-07-15 7:34	81	3	17
Journal of Pathology/CRC/CRC11_05.jpg	Observer5	14-07-15 12:04	81	4	22
Journal of Pathology/CRC/CRC11_06.jpg	Observer1	13-07-15 11:46	81	1	15
Journal of Pathology/CRC/CRC11_06.jpg	Observer4	29-07-15 7:35	81	1	13
Journal of Pathology/CRC/CRC11_06.jpg	Observer5	14-07-15 13:11	81	2	21
Journal of Pathology/CRC/CRC11_07.jpg	Observer1	13-07-15 11:50	81	1	23
Journal of Pathology/CRC/CRC11_07.jpg	Observer4	29-07-15 7:37	77	3	23
Journal of Pathology/CRC/CRC11_07.jpg	Observer5	14-07-15 13:12	81	2	30
Journal of Pathology/CRC/CRC11_08.jpg	Observer1	13-07-15 11:51	81	0	27
Journal of Pathology/CRC/CRC11_08.jpg	Observer4	29-07-15 7:38	80	1	21
Journal of Pathology/CRC/CRC11_08.jpg	Observer5	14-07-15 13:13	81	2	29
Journal of Pathology/CRC/CRC11_09.jpg	Observer1	13-07-15 11:55	81	0	27
Journal of Pathology/CRC/CRC11_09.jpg	Observer4	29-07-15 7:42	80	1	26
Journal of Pathology/CRC/CRC11_09.jpg	Observer5	14-07-15 13:14	81	1	29
Journal of Pathology/CRC/CRC11_10.jpg	Observer1	13-07-15 13:25	81	1	21
Journal of Pathology/CRC/CRC11_10.jpg	Observer4	29-07-15 7:43	81	0	10
Journal of Pathology/CRC/CRC11_10.jpg	Observer5	14-07-15 13:15	81	0	22
Journal of Pathology/CRC/CRC11_11.jpg	Observer1	13-07-15 13:26	81	3	60
Journal of Pathology/CRC/CRC11_11.jpg	Observer4	29-07-15 7:45	81	3	58
Journal of Pathology/CRC/CRC11_11.jpg	Observer5	14-07-15 13:19	81	2	62
Journal of Pathology/CRC/CRC11_12.jpg	Observer1	13-07-15 13:29	81	5	58
Journal of Pathology/CRC/CRC11_12.jpg	Observer4	29-07-15 7:47	77	5	48
Journal of Pathology/CRC/CRC11_12.jpg	Observer5	14-07-15 13:23	81	6	78
Journal of Pathology/CRC/CRC11_13.jpg	Observer1	13-07-15 13:29	81	5	32
Journal of Pathology/CRC/CRC11_13.jpg	Observer4	29-07-15 7:48	77	4	35	inflammatie
Journal of Pathology/CRC/CRC11_13.jpg	Observer5	14-07-15 13:25	81	7	52
Journal of Pathology/CRC/CRC11_14.jpg	Observer1	13-07-15 13:30	81	3	36
Journal of Pathology/CRC/CRC11_14.jpg	Observer4	29-07-15 7:49	79	4	32
Journal of Pathology/CRC/CRC11_14.jpg	Observer5	14-07-15 13:26	81	6	44
Journal of Pathology/CRC/CRC11_15.jpg	Observer1	13-07-15 13:39	81	5	17
Journal of Pathology/CRC/CRC11_15.jpg	Observer4	29-07-15 7:51	78	4	4	moeilijk: ontsteking
Journal of Pathology/CRC/CRC11_15.jpg	Observer5	14-07-15 13:28	81	7	32
Journal of Pathology/CRC/CRC12_01.jpg	Observer1	13-07-15 13:41	81	1	13
Journal of Pathology/CRC/CRC12_01.jpg	Observer4	29-07-15 7:52	80	1	8
Journal of Pathology/CRC/CRC12_01.jpg	Observer5	14-07-15 13:30	81	1	13
Journal of Pathology/CRC/CRC12_02.jpg	Observer1	13-07-15 13:42	81	1	7
Journal of Pathology/CRC/CRC12_02.jpg	Observer4	29-07-15 7:53	81	1	6
Journal of Pathology/CRC/CRC12_02.jpg	Observer5	14-07-15 13:31	81	0	8
Journal of Pathology/CRC/CRC12_03.jpg	Observer1	13-07-15 13:46	81	4	20
Journal of Pathology/CRC/CRC12_03.jpg	Observer4	29-07-15 7:54	81	4	13
Journal of Pathology/CRC/CRC12_03.jpg	Observer5	14-07-15 13:32	81	4	29
Journal of Pathology/CRC/CRC12_04.jpg	Observer1	13-07-15 13:48	81	4	36
Journal of Pathology/CRC/CRC12_04.jpg	Observer4	29-07-15 7:55	81	2	19
Journal of Pathology/CRC/CRC12_04.jpg	Observer5	14-07-15 13:34	81	8	61
Journal of Pathology/CRC/CRC12_05.jpg	Observer1	13-07-15 13:48	81	1	25
Journal of Pathology/CRC/CRC12_05.jpg	Observer4	29-07-15 7:57	81	0	20
Journal of Pathology/CRC/CRC12_05.jpg	Observer5	14-07-15 13:34	81	0	28
Journal of Pathology/CRC/CRC12_06.jpg	Observer1	13-07-15 13:49	81	2	8
Journal of Pathology/CRC/CRC12_06.jpg	Observer4	29-07-15 7:57	81	1	7
Journal of Pathology/CRC/CRC12_06.jpg	Observer5	14-07-15 13:36	81	2	9
Journal of Pathology/CRC/CRC12_07.jpg	Observer1	13-07-15 13:50	81	3	43
Journal of Pathology/CRC/CRC12_07.jpg	Observer4	29-07-15 7:59	81	3	36
Journal of Pathology/CRC/CRC12_07.jpg	Observer5	14-07-15 13:37	81	3	57
Journal of Pathology/CRC/CRC12_08.jpg	Observer1	13-07-15 13:50	81	0	6
Journal of Pathology/CRC/CRC12_08.jpg	Observer4	29-07-15 8:07	81	0	5
Journal of Pathology/CRC/CRC12_08.jpg	Observer5	14-07-15 13:38	81	0	11
Journal of Pathology/CRC/CRC12_09.jpg	Observer1	13-07-15 13:51	81	2	8
Journal of Pathology/CRC/CRC12_09.jpg	Observer4	29-07-15 8:08	81	1	7
Journal of Pathology/CRC/CRC12_09.jpg	Observer5	14-07-15 13:38	81	2	12
Journal of Pathology/CRC/CRC12_10.jpg	Observer1	13-07-15 13:51	81	4	9
Journal of Pathology/CRC/CRC12_10.jpg	Observer4	29-07-15 8:08	81	4	9
Journal of Pathology/CRC/CRC12_10.jpg	Observer5	14-07-15 13:39	81	4	13
Journal of Pathology/CRC/CRC12_11.jpg	Observer1	13-07-15 13:51	81	1	7
Journal of Pathology/CRC/CRC12_11.jpg	Observer4	29-07-15 8:09	81	1	7
Journal of Pathology/CRC/CRC12_11.jpg	Observer5	14-07-15 13:40	81	1	16
Journal of Pathology/CRC/CRC12_12.jpg	Observer1	13-07-15 13:52	77	2	11
Journal of Pathology/CRC/CRC12_12.jpg	Observer4	29-07-15 8:10	81	2	8
Journal of Pathology/CRC/CRC12_12.jpg	Observer5	14-07-15 13:41	77	1	16
Journal of Pathology/CRC/CRC12_13.jpg	Observer1	13-07-15 13:52	81	1	15
Journal of Pathology/CRC/CRC12_13.jpg	Observer4	29-07-15 8:11	81	3	9
Journal of Pathology/CRC/CRC12_13.jpg	Observer5	14-07-15 13:43	81	2	22
Journal of Pathology/CRC/CRC12_14.jpg	Observer1	13-07-15 13:53	81	5	23
Journal of Pathology/CRC/CRC12_14.jpg	Observer4	29-07-15 8:12	81	4	22
Journal of Pathology/CRC/CRC12_14.jpg	Observer5	14-07-15 13:44	81	5	42
Journal of Pathology/CRC/CRC12_15.jpg	Observer1	13-07-15 13:54	81	1	7
Journal of Pathology/CRC/CRC12_15.jpg	Observer4	29-07-15 8:13	81	1	6
Journal of Pathology/CRC/CRC12_15.jpg	Observer5	14-07-15 13:45	81	1	7
Journal of Pathology/CRC/CRC13_01.jpg	Observer1	13-07-15 13:55	81	6	22
Journal of Pathology/CRC/CRC13_01.jpg	Observer4	29-07-15 8:14	81	5	19
Journal of Pathology/CRC/CRC13_01.jpg	Observer5	14-07-15 13:45	81	7	27
Journal of Pathology/CRC/CRC13_02.jpg	Observer1	13-07-15 13:56	81	6	43
Journal of Pathology/CRC/CRC13_02.jpg	Observer4	29-07-15 8:15	81	7	36
Journal of Pathology/CRC/CRC13_02.jpg	Observer5	14-07-15 13:49	81	8	63
Journal of Pathology/CRC/CRC13_03.jpg	Observer1	13-07-15 13:57	81	2	34
Journal of Pathology/CRC/CRC13_03.jpg	Observer4	29-07-15 8:16	81	1	33
Journal of Pathology/CRC/CRC13_03.jpg	Observer5	14-07-15 13:51	81	0	37
Journal of Pathology/CRC/CRC13_04.jpg	Observer1	13-07-15 13:58	81	3	31
Journal of Pathology/CRC/CRC13_04.jpg	Observer4	29-07-15 8:18	81	4	28
Journal of Pathology/CRC/CRC13_04.jpg	Observer5	14-07-15 13:52	81	7	52
Journal of Pathology/CRC/CRC13_05.jpg	Observer1	13-07-15 13:59	81	1	22
Journal of Pathology/CRC/CRC13_05.jpg	Observer4	29-07-15 8:19	81	1	19
Journal of Pathology/CRC/CRC13_05.jpg	Observer5	14-07-15 13:53	81	1	32
Journal of Pathology/CRC/CRC13_06.jpg	Observer1	13-07-15 14:00	81	8	32
Journal of Pathology/CRC/CRC13_06.jpg	Observer4	29-07-15 8:20	81	7	38
Journal of Pathology/CRC/CRC13_06.jpg	Observer5	14-07-15 13:55	81	11	54
Journal of Pathology/CRC/CRC13_07.jpg	Observer1	13-07-15 14:00	81	0	11
Journal of Pathology/CRC/CRC13_07.jpg	Observer4	29-07-15 8:20	81	0	10
Journal of Pathology/CRC/CRC13_07.jpg	Observer5	14-07-15 13:56	81	0	11
Journal of Pathology/CRC/CRC13_08.jpg	Observer1	13-07-15 14:01	81	1	10
Journal of Pathology/CRC/CRC13_08.jpg	Observer4	29-07-15 8:22	81	2	5	opgelet: inflammatie boven links, geen vaten geteld hier!
Journal of Pathology/CRC/CRC13_08.jpg	Observer5	14-07-15 13:57	81	2	28
Journal of Pathology/CRC/CRC13_09.jpg	Observer1	13-07-15 14:02	81	1	27
Journal of Pathology/CRC/CRC13_09.jpg	Observer4	29-07-15 8:23	81	1	24
Journal of Pathology/CRC/CRC13_09.jpg	Observer5	14-07-15 13:57	81	2	27
Journal of Pathology/CRC/CRC13_10.jpg	Observer1	13-07-15 14:02	81	0	15
Journal of Pathology/CRC/CRC13_10.jpg	Observer4	29-07-15 8:24	81	1	14
Journal of Pathology/CRC/CRC13_10.jpg	Observer5	14-07-15 14:00	81	1	17
Journal of Pathology/CRC/CRC13_11.jpg	Observer1	13-07-15 14:02	81	0	20
Journal of Pathology/CRC/CRC13_11.jpg	Observer4	29-07-15 8:25	81	0	17
Journal of Pathology/CRC/CRC13_11.jpg	Observer5	14-07-15 14:01	81	2	22
Journal of Pathology/CRC/CRC13_12.jpg	Observer1	13-07-15 14:03	81	0	5
Journal of Pathology/CRC/CRC13_12.jpg	Observer4	29-07-15 8:26	81	1	5	plooien en dus niet volledig scherp
Journal of Pathology/CRC/CRC13_12.jpg	Observer5	14-07-15 14:01	81	0	4
Journal of Pathology/CRC/CRC13_13.jpg	Observer1	13-07-15 14:03	81	4	14
Journal of Pathology/CRC/CRC13_13.jpg	Observer4	29-07-15 8:27	81	4	12
Journal of Pathology/CRC/CRC13_13.jpg	Observer5	14-07-15 14:02	81	6	20
Journal of Pathology/CRC/CRC13_14.jpg	Observer1	13-07-15 14:04	81	1	34
Journal of Pathology/CRC/CRC13_14.jpg	Observer4	29-07-15 8:28	81	1	36
Journal of Pathology/CRC/CRC13_14.jpg	Observer5	14-07-15 14:03	81	3	37
Journal of Pathology/CRC/CRC13_15.jpg	Observer1	13-07-15 14:04	73	2	31
Journal of Pathology/CRC/CRC13_15.jpg	Observer4	29-07-15 8:30	81	2	28
Journal of Pathology/CRC/CRC13_15.jpg	Observer5	14-07-15 14:04	81	3	38
Journal of Pathology/CRC/CRC14_01.jpg	Observer1	13-07-15 14:05	81	1	23
Journal of Pathology/CRC/CRC14_01.jpg	Observer4	29-07-15 8:31	81	1	23
Journal of Pathology/CRC/CRC14_01.jpg	Observer5	14-07-15 14:04	81	2	29
Journal of Pathology/CRC/CRC14_02.jpg	Observer1	13-07-15 14:06	70	10	10
Journal of Pathology/CRC/CRC14_02.jpg	Observer4	29-07-15 8:33	81	8	10
Journal of Pathology/CRC/CRC14_02.jpg	Observer5	14-07-15 14:10	81	13	27
Journal of Pathology/CRC/CRC14_03.jpg	Observer1	13-07-15 14:07	81	1	34
Journal of Pathology/CRC/CRC14_03.jpg	Observer4	29-07-15 8:34	79	1	32
Journal of Pathology/CRC/CRC14_03.jpg	Observer5	14-07-15 14:11	81	2	45
Journal of Pathology/CRC/CRC14_04.jpg	Observer1	13-07-15 14:07	81	4	16
Journal of Pathology/CRC/CRC14_04.jpg	Observer4	29-07-15 8:35	81	3	13
Journal of Pathology/CRC/CRC14_04.jpg	Observer5	14-07-15 14:12	81	4	30
Journal of Pathology/CRC/CRC14_05.jpg	Observer1	13-07-15 14:08	81	0	15
Journal of Pathology/CRC/CRC14_05.jpg	Observer4	29-07-15 8:37	81	0	15
Journal of Pathology/CRC/CRC14_05.jpg	Observer5	14-07-15 14:12	81	0	16
Journal of Pathology/CRC/CRC14_06.jpg	Observer1	13-07-15 14:08	81	4	35
Journal of Pathology/CRC/CRC14_06.jpg	Observer4	29-07-15 8:38	81	4	33
Journal of Pathology/CRC/CRC14_06.jpg	Observer5	14-07-15 14:14	81	6	40
Journal of Pathology/CRC/CRC14_07.jpg	Observer1	13-07-15 14:10	81	4	53
Journal of Pathology/CRC/CRC14_07.jpg	Observer4	29-07-15 8:40	81	5	49
Journal of Pathology/CRC/CRC14_07.jpg	Observer5	14-07-15 14:15	81	5	54
Journal of Pathology/CRC/CRC14_08.jpg	Observer1	13-07-15 14:11	81	10	19
Journal of Pathology/CRC/CRC14_08.jpg	Observer4	29-07-15 8:41	81	7	17
Journal of Pathology/CRC/CRC14_08.jpg	Observer5	14-07-15 14:16	81	9	24
Journal of Pathology/CRC/CRC14_09.jpg	Observer1	13-07-15 14:11	81	2	27
Journal of Pathology/CRC/CRC14_09.jpg	Observer4	29-07-15 8:42	81	2	30
Journal of Pathology/CRC/CRC14_09.jpg	Observer5	14-07-15 14:17	81	2	33
Journal of Pathology/CRC/CRC14_10.jpg	Observer1	13-07-15 14:12	81	3	10
Journal of Pathology/CRC/CRC14_10.jpg	Observer4	29-07-15 8:43	81	4	10
Journal of Pathology/CRC/CRC14_10.jpg	Observer5	14-07-15 14:17	81	3	10
Journal of Pathology/CRC/CRC14_11.jpg	Observer1	13-07-15 14:13	81	5	7
Journal of Pathology/CRC/CRC14_11.jpg	Observer4	29-07-15 8:43	81	4	5
Journal of Pathology/CRC/CRC14_11.jpg	Observer5	14-07-15 14:18	81	6	8
Journal of Pathology/CRC/CRC14_12.jpg	Observer1	13-07-15 14:14	81	6	28
Journal of Pathology/CRC/CRC14_12.jpg	Observer4	06-08-15 7:08	81	4	24	adenoom? nl weefsel; geen carcinoom
Journal of Pathology/CRC/CRC14_12.jpg	Observer5	14-07-15 14:20	81	6	36
Journal of Pathology/CRC/CRC14_13.jpg	Observer1	13-07-15 14:14	81	3	40
Journal of Pathology/CRC/CRC14_13.jpg	Observer4	06-08-15 7:10	81	1	27	cave: inflammatie
Journal of Pathology/CRC/CRC14_13.jpg	Observer5	14-07-15 14:21	81	4	57
Journal of Pathology/CRC/CRC14_14.jpg	Observer1	13-07-15 14:15	81	4	23
Journal of Pathology/CRC/CRC14_14.jpg	Observer4	06-08-15 7:11	81	3	16	adenoom, geen carcinoom
Journal of Pathology/CRC/CRC14_14.jpg	Observer5	14-07-15 14:25	81	6	26
Journal of Pathology/CRC/CRC14_15.jpg	Observer1	13-07-15 14:15	81	1	26
Journal of Pathology/CRC/CRC14_15.jpg	Observer4	06-08-15 7:12	79	2	20
Journal of Pathology/CRC/CRC14_15.jpg	Observer5	14-07-15 14:26	81	8	34
Journal of Pathology/CRC/CRC15_01.jpg	Observer1	13-07-15 14:16	81	3	7
Journal of Pathology/CRC/CRC15_01.jpg	Observer4	06-08-15 7:13	81	3	10
Journal of Pathology/CRC/CRC15_01.jpg	Observer5	14-07-15 14:27	81	3	18
Journal of Pathology/CRC/CRC15_02.jpg	Observer1	13-07-15 14:16	81	2	16
Journal of Pathology/CRC/CRC15_02.jpg	Observer4	06-08-15 7:14	81	1	15
Journal of Pathology/CRC/CRC15_02.jpg	Observer5	14-07-15 14:27	81	1	16
Journal of Pathology/CRC/CRC15_03.jpg	Observer1	13-07-15 14:17	81	3	10
Journal of Pathology/CRC/CRC15_03.jpg	Observer4	06-08-15 7:15	81	3	12
Journal of Pathology/CRC/CRC15_03.jpg	Observer5	14-07-15 14:28	81	3	14
Journal of Pathology/CRC/CRC15_04.jpg	Observer1	13-07-15 14:17	81	6	16
Journal of Pathology/CRC/CRC15_04.jpg	Observer4	06-08-15 7:16	81	5	15
Journal of Pathology/CRC/CRC15_04.jpg	Observer5	14-07-15 14:29	81	6	20
Journal of Pathology/CRC/CRC15_05.jpg	Observer1	13-07-15 14:18	81	1	7
Journal of Pathology/CRC/CRC15_05.jpg	Observer4	06-08-15 7:16	81	1	6
Journal of Pathology/CRC/CRC15_05.jpg	Observer5	14-07-15 14:30	81	1	10
Journal of Pathology/CRC/CRC15_06.jpg	Observer1	13-07-15 14:18	81	5	19
Journal of Pathology/CRC/CRC15_06.jpg	Observer4	06-08-15 7:18	81	6	19
Journal of Pathology/CRC/CRC15_06.jpg	Observer5	14-07-15 14:31	81	5	23
Journal of Pathology/CRC/CRC15_07.jpg	Observer1	13-07-15 14:19	81	2	33
Journal of Pathology/CRC/CRC15_07.jpg	Observer4	06-08-15 7:20	81	5	30
Journal of Pathology/CRC/CRC15_07.jpg	Observer5	14-07-15 14:32	81	3	47
Journal of Pathology/CRC/CRC15_08.jpg	Observer1	13-07-15 14:19	81	5	23
Journal of Pathology/CRC/CRC15_08.jpg	Observer4	06-08-15 7:21	78	5	20
Journal of Pathology/CRC/CRC15_08.jpg	Observer5	14-07-15 14:34	79	7	37
Journal of Pathology/CRC/CRC15_09.jpg	Observer1	13-07-15 14:20	81	2	16
Journal of Pathology/CRC/CRC15_09.jpg	Observer4	06-08-15 7:23	81	1	20
Journal of Pathology/CRC/CRC15_09.jpg	Observer5	14-07-15 14:35	81	2	25
Journal of Pathology/CRC/CRC15_10.jpg	Observer1	13-07-15 14:21	81	2	18
Journal of Pathology/CRC/CRC15_10.jpg	Observer4	06-08-15 7:24	81	2	17	adenoom, geen carcinoom
Journal of Pathology/CRC/CRC15_10.jpg	Observer5	14-07-15 14:35	81	3	19
Journal of Pathology/CRC/CRC15_11.jpg	Observer1	13-07-15 14:21	81	4	32
Journal of Pathology/CRC/CRC15_11.jpg	Observer4	06-08-15 7:25	81	3	25	cave inflammatie
Journal of Pathology/CRC/CRC15_11.jpg	Observer5	14-07-15 14:37	81	6	46
Journal of Pathology/CRC/CRC15_12.jpg	Observer1	13-07-15 14:22	81	4	12
Journal of Pathology/CRC/CRC15_12.jpg	Observer4	06-08-15 7:26	81	3	11
Journal of Pathology/CRC/CRC15_12.jpg	Observer5	14-07-15 14:37	81	4	17
Journal of Pathology/CRC/CRC15_13.jpg	Observer1	13-07-15 14:22	81	0	9
Journal of Pathology/CRC/CRC15_13.jpg	Observer4	06-08-15 7:28	81	1	9
Journal of Pathology/CRC/CRC15_13.jpg	Observer5	14-07-15 14:38	81	0	12
Journal of Pathology/CRC/CRC15_14.jpg	Observer1	13-07-15 14:23	81	3	8
Journal of Pathology/CRC/CRC15_14.jpg	Observer4	06-08-15 7:28	81	3	9
Journal of Pathology/CRC/CRC15_14.jpg	Observer5	14-07-15 14:39	81	4	8
Journal of Pathology/CRC/CRC15_15.jpg	Observer1	13-07-15 14:23	81	1	10
Journal of Pathology/CRC/CRC15_15.jpg	Observer4	06-08-15 7:30	81	1	9
Journal of Pathology/CRC/CRC15_15.jpg	Observer5	14-07-15 14:39	81	1	15
Journal of Pathology/CRC/CRC16_01.jpg	Observer1	13-07-15 14:24	81	2	24
Journal of Pathology/CRC/CRC16_01.jpg	Observer4	06-08-15 7:32	81	1	7	veel inflammatoire cellen
Journal of Pathology/CRC/CRC16_01.jpg	Observer5	14-07-15 14:40	81	5	12
Journal of Pathology/CRC/CRC16_02.jpg	Observer1	13-07-15 14:24	81	1	20
Journal of Pathology/CRC/CRC16_02.jpg	Observer4	06-08-15 7:33	78	3	17
Journal of Pathology/CRC/CRC16_02.jpg	Observer5	14-07-15 14:41	81	3	23
Journal of Pathology/CRC/CRC16_03.jpg	Observer1	13-07-15 14:25	81	7	11
Journal of Pathology/CRC/CRC16_03.jpg	Observer4	06-08-15 7:34	79	5	9
Journal of Pathology/CRC/CRC16_03.jpg	Observer5	14-07-15 14:42	81	8	21
Journal of Pathology/CRC/CRC16_04.jpg	Observer1	13-07-15 14:30	81	2	19
Journal of Pathology/CRC/CRC16_04.jpg	Observer4	06-08-15 7:35	81	3	18
Journal of Pathology/CRC/CRC16_04.jpg	Observer5	14-07-15 14:43	81	4	20
Journal of Pathology/CRC/CRC16_05.jpg	Observer1	13-07-15 14:31	81	1	16
Journal of Pathology/CRC/CRC16_05.jpg	Observer4	06-08-15 7:36	81	1	11	adenoom, geen carcinoom
Journal of Pathology/CRC/CRC16_05.jpg	Observer5	14-07-15 14:44	81	1	17
Journal of Pathology/CRC/CRC16_06.jpg	Observer1	13-07-15 14:32	81	8	7
Journal of Pathology/CRC/CRC16_06.jpg	Observer4	06-08-15 7:38	81	7	8
Journal of Pathology/CRC/CRC16_06.jpg	Observer5	14-07-15 14:45	81	9	9
Journal of Pathology/CRC/CRC16_07.jpg	Observer1	13-07-15 14:36	81	5	37
Journal of Pathology/CRC/CRC16_07.jpg	Observer4	06-08-15 7:40	80	4	26
Journal of Pathology/CRC/CRC16_07.jpg	Observer5	14-07-15 14:49	81	11	62
Journal of Pathology/CRC/CRC16_08.jpg	Observer1	13-07-15 14:36	81	4	39
Journal of Pathology/CRC/CRC16_08.jpg	Observer4	06-08-15 7:41	77	3	36
Journal of Pathology/CRC/CRC16_08.jpg	Observer5	14-07-15 14:50	81	5	45
Journal of Pathology/CRC/CRC16_09.jpg	Observer1	13-07-15 14:37	81	3	12
Journal of Pathology/CRC/CRC16_09.jpg	Observer4	06-08-15 7:42	81	4	10
Journal of Pathology/CRC/CRC16_09.jpg	Observer5	14-07-15 14:51	81	4	12
Journal of Pathology/CRC/CRC16_10.jpg	Observer1	13-07-15 14:38	81	2	18
Journal of Pathology/CRC/CRC16_10.jpg	Observer4	06-08-15 7:44	80	3	19
Journal of Pathology/CRC/CRC16_10.jpg	Observer5	14-07-15 14:52	81	5	20
Journal of Pathology/CRC/CRC16_11.jpg	Observer1	13-07-15 14:39	81	2	22
Journal of Pathology/CRC/CRC16_11.jpg	Observer4	06-08-15 7:47	80	2	25
Journal of Pathology/CRC/CRC16_11.jpg	Observer5	14-07-15 14:52	81	4	27
Journal of Pathology/CRC/CRC16_12.jpg	Observer1	13-07-15 14:39	81	2	14
Journal of Pathology/CRC/CRC16_12.jpg	Observer4	06-08-15 7:48	81	3	13
Journal of Pathology/CRC/CRC16_12.jpg	Observer5	14-07-15 14:53	81	3	18
Journal of Pathology/CRC/CRC16_13.jpg	Observer1	13-07-15 14:40	81	4	31
Journal of Pathology/CRC/CRC16_13.jpg	Observer4	06-08-15 7:50	81	4	32
Journal of Pathology/CRC/CRC16_13.jpg	Observer5	14-07-15 14:54	81	5	45
Journal of Pathology/CRC/CRC16_14.jpg	Observer1	13-07-15 14:40	81	2	5
Journal of Pathology/CRC/CRC16_14.jpg	Observer4	06-08-15 7:51	81	1	7	onscherp, wat zwakkere kleuring?
Journal of Pathology/CRC/CRC16_14.jpg	Observer5	14-07-15 14:55	81	1	13
Journal of Pathology/CRC/CRC16_15.jpg	Observer1	13-07-15 14:41	81	3	11
Journal of Pathology/CRC/CRC16_15.jpg	Observer4	06-08-15 7:52	79	3	9
Journal of Pathology/CRC/CRC16_15.jpg	Observer5	14-07-15 14:55	81	3	15
Journal of Pathology/CRC/CRC17_01.jpg	Observer1	13-07-15 14:41	81	3	29
Journal of Pathology/CRC/CRC17_01.jpg	Observer4	06-08-15 7:53	81	3	26
Journal of Pathology/CRC/CRC17_01.jpg	Observer5	14-07-15 14:56	81	3	34
Journal of Pathology/CRC/CRC17_02.jpg	Observer1	13-07-15 14:42	81	4	37
Journal of Pathology/CRC/CRC17_02.jpg	Observer4	06-08-15 7:55	81	5	40
Journal of Pathology/CRC/CRC17_02.jpg	Observer5	14-07-15 14:57	81	9	50
Journal of Pathology/CRC/CRC17_03.jpg	Observer1	13-07-15 14:43	81	2	29
Journal of Pathology/CRC/CRC17_03.jpg	Observer4	06-08-15 7:56	81	2	29
Journal of Pathology/CRC/CRC17_03.jpg	Observer5	14-07-15 14:58	81	1	36
Journal of Pathology/CRC/CRC17_04.jpg	Observer1	13-07-15 14:43	81	2	40
Journal of Pathology/CRC/CRC17_04.jpg	Observer4	06-08-15 7:57	81	3	42
Journal of Pathology/CRC/CRC17_04.jpg	Observer5	14-07-15 14:59	81	3	44
Journal of Pathology/CRC/CRC17_05.jpg	Observer1	13-07-15 14:44	81	2	18
Journal of Pathology/CRC/CRC17_05.jpg	Observer4	06-08-15 7:58	78	3	20
Journal of Pathology/CRC/CRC17_05.jpg	Observer5	14-07-15 15:00	81	4	22
Journal of Pathology/CRC/CRC17_06.jpg	Observer1	13-07-15 14:44	81	2	15
Journal of Pathology/CRC/CRC17_06.jpg	Observer4	06-08-15 7:59	81	2	15
Journal of Pathology/CRC/CRC17_06.jpg	Observer5	14-07-15 15:01	81	2	19
Journal of Pathology/CRC/CRC17_07.jpg	Observer1	13-07-15 14:45	81	3	12
Journal of Pathology/CRC/CRC17_07.jpg	Observer4	06-08-15 8:03	81	3	9
Journal of Pathology/CRC/CRC17_07.jpg	Observer5	14-07-15 15:02	81	4	13
Journal of Pathology/CRC/CRC17_08.jpg	Observer1	13-07-15 14:45	81	3	24
Journal of Pathology/CRC/CRC17_08.jpg	Observer4	06-08-15 8:04	81	7	22
Journal of Pathology/CRC/CRC17_08.jpg	Observer5	14-07-15 15:03	81	7	31
Journal of Pathology/CRC/CRC17_09.jpg	Observer1	13-07-15 14:46	81	3	21
Journal of Pathology/CRC/CRC17_09.jpg	Observer4	06-08-15 8:05	81	3	21
Journal of Pathology/CRC/CRC17_09.jpg	Observer5	14-07-15 15:03	81	5	20
Journal of Pathology/CRC/CRC17_10.jpg	Observer1	13-07-15 14:46	81	2	11
Journal of Pathology/CRC/CRC17_10.jpg	Observer4	06-08-15 8:06	78	1	9
Journal of Pathology/CRC/CRC17_10.jpg	Observer5	14-07-15 15:04	81	3	14
Journal of Pathology/CRC/CRC17_11.jpg	Observer1	13-07-15 14:47	81	4	22
Journal of Pathology/CRC/CRC17_11.jpg	Observer4	06-08-15 8:07	81	4	23
Journal of Pathology/CRC/CRC17_11.jpg	Observer5	14-07-15 15:05	81	9	52
Journal of Pathology/CRC/CRC17_12.jpg	Observer1	13-07-15 14:47	81	0	18
Journal of Pathology/CRC/CRC17_12.jpg	Observer4	06-08-15 8:08	81	1	17
Journal of Pathology/CRC/CRC17_12.jpg	Observer5	14-07-15 15:06	81	2	19
Journal of Pathology/CRC/CRC17_13.jpg	Observer1	13-07-15 14:48	81	2	36
Journal of Pathology/CRC/CRC17_13.jpg	Observer4	06-08-15 8:10	76	2	33
Journal of Pathology/CRC/CRC17_13.jpg	Observer5	14-07-15 15:09	81	6	45
Journal of Pathology/CRC/CRC17_14.jpg	Observer1	13-07-15 14:48	81	3	19
Journal of Pathology/CRC/CRC17_14.jpg	Observer4	06-08-15 8:11	77	3	17
Journal of Pathology/CRC/CRC17_14.jpg	Observer5	14-07-15 15:10	81	4	23
Journal of Pathology/CRC/CRC17_15.jpg	Observer1	13-07-15 14:49	81	7	40
Journal of Pathology/CRC/CRC17_15.jpg	Observer4	06-08-15 8:12	78	8	43
Journal of Pathology/CRC/CRC17_15.jpg	Observer5	14-07-15 15:11	81	10	44
Journal of Pathology/CRC/CRC18_01.jpg	Observer1	14-07-15 10:07	81	1	6
Journal of Pathology/CRC/CRC18_01.jpg	Observer4	06-08-15 8:13	81	0	5
Journal of Pathology/CRC/CRC18_01.jpg	Observer5	14-07-15 15:13	81	1	7
Journal of Pathology/CRC/CRC18_02.jpg	Observer1	14-07-15 10:07	81	2	16
Journal of Pathology/CRC/CRC18_02.jpg	Observer4	06-08-15 8:14	81	1	16
Journal of Pathology/CRC/CRC18_02.jpg	Observer5	14-07-15 15:14	81	3	17
Journal of Pathology/CRC/CRC18_03.jpg	Observer1	14-07-15 10:09	81	5	48
Journal of Pathology/CRC/CRC18_03.jpg	Observer4	06-08-15 8:16	80	5	48
Journal of Pathology/CRC/CRC18_03.jpg	Observer5	14-07-15 15:15	81	9	57
Journal of Pathology/CRC/CRC18_04.jpg	Observer1	14-07-15 10:09	81	3	8
Journal of Pathology/CRC/CRC18_04.jpg	Observer4	06-08-15 8:17	81	3	8
Journal of Pathology/CRC/CRC18_04.jpg	Observer5	14-07-15 15:15	81	4	10
Journal of Pathology/CRC/CRC18_05.jpg	Observer1	14-07-15 10:10	81	4	12
Journal of Pathology/CRC/CRC18_05.jpg	Observer4	06-08-15 8:18	81	3	11
Journal of Pathology/CRC/CRC18_05.jpg	Observer5	14-07-15 15:16	81	4	15
Journal of Pathology/CRC/CRC18_06.jpg	Observer1	14-07-15 10:11	81	2	8
Journal of Pathology/CRC/CRC18_06.jpg	Observer4	06-08-15 8:19	81	2	7
Journal of Pathology/CRC/CRC18_06.jpg	Observer5	14-07-15 15:17	81	3	8
Journal of Pathology/CRC/CRC18_07.jpg	Observer1	14-07-15 10:11	81	1	11
Journal of Pathology/CRC/CRC18_07.jpg	Observer4	06-08-15 8:25	81	1	10
Journal of Pathology/CRC/CRC18_07.jpg	Observer5	14-07-15 15:17	81	1	14
Journal of Pathology/CRC/CRC18_08.jpg	Observer1	14-07-15 10:11	81	1	3
Journal of Pathology/CRC/CRC18_08.jpg	Observer4	06-08-15 8:25	81	2	3
Journal of Pathology/CRC/CRC18_08.jpg	Observer5	14-07-15 15:18	81	1	4
Journal of Pathology/CRC/CRC18_09.jpg	Observer1	14-07-15 10:12	81	1	11
Journal of Pathology/CRC/CRC18_09.jpg	Observer4	06-08-15 8:26	81	0	12
Journal of Pathology/CRC/CRC18_09.jpg	Observer5	14-07-15 15:18	81	3	13
Journal of Pathology/CRC/CRC18_10.jpg	Observer1	14-07-15 10:12	81	2	13
Journal of Pathology/CRC/CRC18_10.jpg	Observer4	06-08-15 8:27	81	3	10
Journal of Pathology/CRC/CRC18_10.jpg	Observer5	14-07-15 15:19	81	3	19
Journal of Pathology/CRC/CRC18_11.jpg	Observer1	14-07-15 10:13	81	3	9
Journal of Pathology/CRC/CRC18_11.jpg	Observer4	06-08-15 8:27	81	4	10
Journal of Pathology/CRC/CRC18_11.jpg	Observer5	14-07-15 15:19	81	5	12
Journal of Pathology/CRC/CRC18_12.jpg	Observer1	14-07-15 10:13	81	4	2
Journal of Pathology/CRC/CRC18_12.jpg	Observer4	06-08-15 8:28	81	4	2
Journal of Pathology/CRC/CRC18_12.jpg	Observer5	14-07-15 15:20	81	4	2
Journal of Pathology/CRC/CRC18_13.jpg	Observer1	14-07-15 10:14	81	1	0
Journal of Pathology/CRC/CRC18_13.jpg	Observer4	06-08-15 8:28	81	1	0
Journal of Pathology/CRC/CRC18_13.jpg	Observer5	14-07-15 15:20	81	2	0
Journal of Pathology/CRC/CRC18_14.jpg	Observer1	14-07-15 10:14	81	2	8
Journal of Pathology/CRC/CRC18_14.jpg	Observer4	06-08-15 8:30	81	1	8
Journal of Pathology/CRC/CRC18_14.jpg	Observer5	14-07-15 15:21	81	3	8
Journal of Pathology/CRC/CRC18_15.jpg	Observer1	14-07-15 10:26	81	3	20
Journal of Pathology/CRC/CRC18_15.jpg	Observer4	06-08-15 8:31	81	2	17
Journal of Pathology/CRC/CRC18_15.jpg	Observer5	14-07-15 15:21	81	4	20
Journal of Pathology/CRC/CRC19_01.jpg	Observer1	14-07-15 10:27	81	4	22	CD31 positive immune cells
Journal of Pathology/CRC/CRC19_01.jpg	Observer4	06-08-15 8:33	81	0	0	niet echt scherp, te veel inflammatie, niet te scoren
Journal of Pathology/CRC/CRC19_01.jpg	Observer5	14-07-15 15:34	81	10	42
Journal of Pathology/CRC/CRC19_02.jpg	Observer1	14-07-15 10:28	81	4	59
Journal of Pathology/CRC/CRC19_02.jpg	Observer4	06-08-15 8:34	81	3	61
Journal of Pathology/CRC/CRC19_02.jpg	Observer5	14-07-15 15:35	81	7	71
Journal of Pathology/CRC/CRC19_03.jpg	Observer1	14-07-15 10:29	81	1	15
Journal of Pathology/CRC/CRC19_03.jpg	Observer4	06-08-15 8:35	81	1	16
Journal of Pathology/CRC/CRC19_03.jpg	Observer5	14-07-15 15:36	81	2	26
Journal of Pathology/CRC/CRC19_04.jpg	Observer1	14-07-15 10:29	81	1	35
Journal of Pathology/CRC/CRC19_04.jpg	Observer4	06-08-15 8:36	79	1	30
Journal of Pathology/CRC/CRC19_04.jpg	Observer5	14-07-15 15:37	81	1	42
Journal of Pathology/CRC/CRC19_05.jpg	Observer1	14-07-15 10:30	81	0	21
Journal of Pathology/CRC/CRC19_05.jpg	Observer4	06-08-15 8:37	81	1	11
Journal of Pathology/CRC/CRC19_05.jpg	Observer5	14-07-15 15:37	81	3	51
Journal of Pathology/CRC/CRC19_06.jpg	Observer1	14-07-15 10:31	81	3	23
Journal of Pathology/CRC/CRC19_06.jpg	Observer4	06-08-15 8:37	81	2	20
Journal of Pathology/CRC/CRC19_06.jpg	Observer5	14-07-15 15:38	81	7	40
Journal of Pathology/CRC/CRC19_07.jpg	Observer1	14-07-15 10:32	81	13	33
Journal of Pathology/CRC/CRC19_07.jpg	Observer4	06-08-15 8:39	81	11	27
Journal of Pathology/CRC/CRC19_07.jpg	Observer5	14-07-15 15:39	81	17	34
Journal of Pathology/CRC/CRC19_08.jpg	Observer1	14-07-15 10:33	81	10	40
Journal of Pathology/CRC/CRC19_08.jpg	Observer4	06-08-15 8:40	81	5	23
Journal of Pathology/CRC/CRC19_08.jpg	Observer5	14-07-15 15:41	81	10	105
Journal of Pathology/CRC/CRC19_09.jpg	Observer1	14-07-15 10:34	81	0	11
Journal of Pathology/CRC/CRC19_09.jpg	Observer4	06-08-15 8:40	81	0	8
Journal of Pathology/CRC/CRC19_09.jpg	Observer5	14-07-15 15:42	81	0	15
Journal of Pathology/CRC/CRC19_10.jpg	Observer1	14-07-15 10:37	81	4	53
Journal of Pathology/CRC/CRC19_10.jpg	Observer4	06-08-15 8:41	81	3	24
Journal of Pathology/CRC/CRC19_10.jpg	Observer5	14-07-15 15:45	81	3	86
Journal of Pathology/CRC/CRC19_11.jpg	Observer1	14-07-15 10:41	81	3	15
Journal of Pathology/CRC/CRC19_11.jpg	Observer4	06-08-15 8:42	81	2	14
Journal of Pathology/CRC/CRC19_11.jpg	Observer5	14-07-15 15:47	81	3	38
Journal of Pathology/CRC/CRC19_12.jpg	Observer1	14-07-15 13:12	81	6	31
Journal of Pathology/CRC/CRC19_12.jpg	Observer4	06-08-15 8:43	81	5	21
Journal of Pathology/CRC/CRC19_12.jpg	Observer5	14-07-15 15:48	81	6	43
Journal of Pathology/CRC/CRC19_13.jpg	Observer1	14-07-15 13:13	81	1	18
Journal of Pathology/CRC/CRC19_13.jpg	Observer4	06-08-15 8:43	81	0	16	wat zwakkere kleuring?
Journal of Pathology/CRC/CRC19_13.jpg	Observer5	14-07-15 15:49	81	2	25
Journal of Pathology/CRC/CRC19_14.jpg	Observer1	14-07-15 13:13	81	1	23
Journal of Pathology/CRC/CRC19_14.jpg	Observer4	06-08-15 8:44	81	1	15
Journal of Pathology/CRC/CRC19_14.jpg	Observer5	14-07-15 15:50	81	0	20
Journal of Pathology/CRC/CRC19_15.jpg	Observer1	14-07-15 13:15	81	2	22
Journal of Pathology/CRC/CRC19_15.jpg	Observer4	06-08-15 8:45	81	1	19
Journal of Pathology/CRC/CRC19_15.jpg	Observer5	14-07-15 15:50	81	2	24
Journal of Pathology/CRC/CRC2_01.jpg	Observer1	14-07-15 13:16	81	4	29
Journal of Pathology/CRC/CRC2_01.jpg	Observer4	06-08-15 8:46	81	3	22
Journal of Pathology/CRC/CRC2_01.jpg	Observer5	14-07-15 15:51	81	4	28
Journal of Pathology/CRC/CRC2_02.jpg	Observer1	14-07-15 13:17	81	6	26
Journal of Pathology/CRC/CRC2_02.jpg	Observer4	06-08-15 8:47	81	3	22
Journal of Pathology/CRC/CRC2_02.jpg	Observer5	14-07-15 15:52	81	6	23
Journal of Pathology/CRC/CRC2_03.jpg	Observer1	14-07-15 13:17	81	1	19
Journal of Pathology/CRC/CRC2_03.jpg	Observer4	06-08-15 8:48	76	1	19
Journal of Pathology/CRC/CRC2_03.jpg	Observer5	14-07-15 15:53	77	2	20
Journal of Pathology/CRC/CRC2_04.jpg	Observer1	14-07-15 13:18	81	1	11
Journal of Pathology/CRC/CRC2_04.jpg	Observer4	06-08-15 8:48	81	2	10
Journal of Pathology/CRC/CRC2_04.jpg	Observer5	14-07-15 15:53	81	2	12
Journal of Pathology/CRC/CRC2_05.jpg	Observer1	14-07-15 13:19	81	5	48
Journal of Pathology/CRC/CRC2_05.jpg	Observer4	06-08-15 8:49	81	1	35
Journal of Pathology/CRC/CRC2_05.jpg	Observer5	14-07-15 15:54	81	5	38
Journal of Pathology/CRC/CRC2_06.jpg	Observer1	14-07-15 13:19	81	1	11
Journal of Pathology/CRC/CRC2_06.jpg	Observer4	06-08-15 8:50	81	2	10
Journal of Pathology/CRC/CRC2_06.jpg	Observer5	14-07-15 15:56	81	2	9
Journal of Pathology/CRC/CRC2_07.jpg	Observer1	14-07-15 13:20	81	3	36
Journal of Pathology/CRC/CRC2_07.jpg	Observer4	06-08-15 8:51	81	1	27
Journal of Pathology/CRC/CRC2_07.jpg	Observer5	14-07-15 15:57	81	3	38
Journal of Pathology/CRC/CRC2_08.jpg	Observer1	14-07-15 13:21	81	3	28
Journal of Pathology/CRC/CRC2_08.jpg	Observer4	06-08-15 8:52	81	3	25
Journal of Pathology/CRC/CRC2_08.jpg	Observer5	14-07-15 15:57	81	4	30
Journal of Pathology/CRC/CRC2_09.jpg	Observer1	14-07-15 13:21	81	3	23
Journal of Pathology/CRC/CRC2_09.jpg	Observer4	06-08-15 8:53	81	7	25
Journal of Pathology/CRC/CRC2_09.jpg	Observer5	14-07-15 15:58	81	5	29
Journal of Pathology/CRC/CRC2_10.jpg	Observer1	14-07-15 13:22	81	3	31
Journal of Pathology/CRC/CRC2_10.jpg	Observer4	06-08-15 8:54	81	3	24
Journal of Pathology/CRC/CRC2_10.jpg	Observer5	14-07-15 15:59	81	5	31
Journal of Pathology/CRC/CRC2_11.jpg	Observer1	14-07-15 13:22	81	1	25
Journal of Pathology/CRC/CRC2_11.jpg	Observer4	06-08-15 8:54	81	1	26
Journal of Pathology/CRC/CRC2_11.jpg	Observer5	14-07-15 16:00	81	1	33
Journal of Pathology/CRC/CRC2_12.jpg	Observer1	14-07-15 13:23	81	14	47
Journal of Pathology/CRC/CRC2_12.jpg	Observer4	06-08-15 8:56	81	5	46
Journal of Pathology/CRC/CRC2_12.jpg	Observer5	14-07-15 16:02	81	12	54
Journal of Pathology/CRC/CRC2_13.jpg	Observer1	14-07-15 13:24	81	9	4
Journal of Pathology/CRC/CRC2_13.jpg	Observer4	06-08-15 8:57	81	8	4
Journal of Pathology/CRC/CRC2_13.jpg	Observer5	14-07-15 16:03	81	11	12
Journal of Pathology/CRC/CRC2_14.jpg	Observer1	14-07-15 13:25	81	4	22
Journal of Pathology/CRC/CRC2_14.jpg	Observer5	14-07-15 16:04	81	5	26
Journal of Pathology/CRC/CRC2_15.jpg	Observer1	14-07-15 13:25	81	3	11
Journal of Pathology/CRC/CRC2_15.jpg	Observer5	14-07-15 16:04	81	4	13
Journal of Pathology/CRC/CRC3_01.jpg	Observer1	14-07-15 13:25	81	0	10
Journal of Pathology/CRC/CRC3_01.jpg	Observer5	14-07-15 16:05	81	1	13
Journal of Pathology/CRC/CRC3_02.jpg	Observer1	14-07-15 13:26	81	0	14
Journal of Pathology/CRC/CRC3_02.jpg	Observer5	14-07-15 16:06	81	2	14
Journal of Pathology/CRC/CRC3_03.jpg	Observer1	14-07-15 13:26	81	1	39
Journal of Pathology/CRC/CRC3_03.jpg	Observer5	14-07-15 16:07	81	1	45
Journal of Pathology/CRC/CRC3_04.jpg	Observer1	14-07-15 13:27	81	1	38
Journal of Pathology/CRC/CRC3_04.jpg	Observer5	14-07-15 16:07	81	1	41
Journal of Pathology/CRC/CRC3_05.jpg	Observer1	14-07-15 13:27	81	4	30
Journal of Pathology/CRC/CRC3_05.jpg	Observer5	14-07-15 16:09	81	2	32
Journal of Pathology/CRC/CRC3_06.jpg	Observer1	14-07-15 13:28	81	4	26
Journal of Pathology/CRC/CRC3_06.jpg	Observer5	14-07-15 16:10	81	5	33
Journal of Pathology/CRC/CRC3_07.jpg	Observer1	14-07-15 13:29	81	5	33
Journal of Pathology/CRC/CRC3_07.jpg	Observer5	14-07-15 16:10	81	7	47
Journal of Pathology/CRC/CRC3_08.jpg	Observer1	14-07-15 13:30	81	2	16
Journal of Pathology/CRC/CRC3_08.jpg	Observer5	14-07-15 16:11	81	1	23
Journal of Pathology/CRC/CRC3_09.jpg	Observer1	14-07-15 13:32	81	5	27
Journal of Pathology/CRC/CRC3_09.jpg	Observer5	14-07-15 16:12	81	3	25
Journal of Pathology/CRC/CRC3_10.jpg	Observer1	14-07-15 13:33	81	5	31
Journal of Pathology/CRC/CRC3_10.jpg	Observer5	14-07-15 16:13	81	5	34
Journal of Pathology/CRC/CRC3_11.jpg	Observer1	14-07-15 13:33	81	3	18
Journal of Pathology/CRC/CRC3_11.jpg	Observer5	14-07-15 16:13	81	3	21
Journal of Pathology/CRC/CRC3_12.jpg	Observer1	14-07-15 13:34	81	0	22
Journal of Pathology/CRC/CRC3_12.jpg	Observer5	14-07-15 16:14	81	0	25
Journal of Pathology/CRC/CRC3_13.jpg	Observer1	14-07-15 13:34	81	2	23
Journal of Pathology/CRC/CRC3_13.jpg	Observer5	14-07-15 16:15	81	3	31
Journal of Pathology/CRC/CRC3_14.jpg	Observer1	14-07-15 13:34	81	2	13
Journal of Pathology/CRC/CRC3_14.jpg	Observer5	14-07-15 16:15	81	3	17
Journal of Pathology/CRC/CRC3_15.jpg	Observer1	14-07-15 13:35	81	2	36
Journal of Pathology/CRC/CRC3_15.jpg	Observer5	14-07-15 16:16	81	2	41
Journal of Pathology/CRC/CRC4_01.jpg	Observer1	14-07-15 13:37	81	2	6
Journal of Pathology/CRC/CRC4_01.jpg	Observer5	14-07-15 16:16	81	2	10
Journal of Pathology/CRC/CRC4_02.jpg	Observer1	14-07-15 13:38	81	0	38
Journal of Pathology/CRC/CRC4_02.jpg	Observer5	14-07-15 16:17	81	1	45
Journal of Pathology/CRC/CRC4_03.jpg	Observer1	14-07-15 13:38	81	1	26
Journal of Pathology/CRC/CRC4_03.jpg	Observer5	14-07-15 16:18	81	2	30
Journal of Pathology/CRC/CRC4_04.jpg	Observer1	14-07-15 13:39	81	0	6
Journal of Pathology/CRC/CRC4_04.jpg	Observer5	14-07-15 16:18	81	0	7
Journal of Pathology/CRC/CRC4_05.jpg	Observer1	14-07-15 13:40	81	0	1
Journal of Pathology/CRC/CRC4_05.jpg	Observer5	14-07-15 16:19	81	0	1
Journal of Pathology/CRC/CRC4_06.jpg	Observer1	14-07-15 13:41	81	0	0
Journal of Pathology/CRC/CRC4_06.jpg	Observer5	14-07-15 16:19	81	0	0
Journal of Pathology/CRC/CRC4_07.jpg	Observer1	14-07-15 13:41	80	0	0
Journal of Pathology/CRC/CRC4_07.jpg	Observer5	14-07-15 16:19	81	0	0
Journal of Pathology/CRC/CRC4_08.jpg	Observer1	14-07-15 13:42	81	6	49
Journal of Pathology/CRC/CRC4_08.jpg	Observer5	14-07-15 16:20	81	6	52
Journal of Pathology/CRC/CRC4_09.jpg	Observer1	14-07-15 13:42	81	5	19
Journal of Pathology/CRC/CRC4_09.jpg	Observer5	14-07-15 16:21	81	7	20
Journal of Pathology/CRC/CRC4_10.jpg	Observer1	14-07-15 13:43	81	0	12
Journal of Pathology/CRC/CRC4_10.jpg	Observer5	14-07-15 16:21	81	0	14
Journal of Pathology/CRC/CRC4_11.jpg	Observer1	14-07-15 13:43	81	0	6
Journal of Pathology/CRC/CRC4_11.jpg	Observer5	14-07-15 16:22	81	0	8
Journal of Pathology/CRC/CRC4_12.jpg	Observer1	14-07-15 13:43	81	1	12
Journal of Pathology/CRC/CRC4_12.jpg	Observer5	14-07-15 16:22	81	3	18
Journal of Pathology/CRC/CRC4_13.jpg	Observer1	14-07-15 13:44	81	1	24
Journal of Pathology/CRC/CRC4_13.jpg	Observer5	14-07-15 16:23	81	1	28
Journal of Pathology/CRC/CRC4_14.jpg	Observer1	14-07-15 13:44	81	2	27
Journal of Pathology/CRC/CRC4_14.jpg	Observer5	14-07-15 16:23	81	1	31
Journal of Pathology/CRC/CRC4_15.jpg	Observer1	14-07-15 13:45	81	2	32
Journal of Pathology/CRC/CRC4_15.jpg	Observer5	14-07-15 16:25	81	2	39
Journal of Pathology/CRC/CRC5_01.jpg	Observer1	14-07-15 13:45	81	4	9
Journal of Pathology/CRC/CRC5_01.jpg	Observer5	14-07-15 16:26	81	5	10
Journal of Pathology/CRC/CRC5_02.jpg	Observer1	14-07-15 13:47	81	4	15
Journal of Pathology/CRC/CRC5_02.jpg	Observer5	14-07-15 16:26	81	4	17
Journal of Pathology/CRC/CRC5_03.jpg	Observer1	14-07-15 13:48	81	5	9
Journal of Pathology/CRC/CRC5_03.jpg	Observer5	14-07-15 16:27	81	4	10
Journal of Pathology/CRC/CRC5_04.jpg	Observer1	14-07-15 13:48	81	1	8
Journal of Pathology/CRC/CRC5_04.jpg	Observer5	14-07-15 16:27	81	1	12
Journal of Pathology/CRC/CRC5_05.jpg	Observer1	14-07-15 13:48	81	1	10
Journal of Pathology/CRC/CRC5_05.jpg	Observer5	14-07-15 16:28	81	2	9
Journal of Pathology/CRC/CRC5_06.jpg	Observer1	14-07-15 13:49	81	0	3
Journal of Pathology/CRC/CRC5_06.jpg	Observer5	14-07-15 16:28	81	0	2
Journal of Pathology/CRC/CRC5_07.jpg	Observer1	14-07-15 13:51	81	0	24
Journal of Pathology/CRC/CRC5_07.jpg	Observer5	14-07-15 16:29	81	2	28
Journal of Pathology/CRC/CRC5_08.jpg	Observer1	14-07-15 13:51	81	2	6
Journal of Pathology/CRC/CRC5_08.jpg	Observer5	14-07-15 16:29	81	2	8
Journal of Pathology/CRC/CRC5_09.jpg	Observer1	14-07-15 13:51	81	0	29
Journal of Pathology/CRC/CRC5_09.jpg	Observer5	14-07-15 16:30	81	0	36
Journal of Pathology/CRC/CRC5_10.jpg	Observer1	14-07-15 13:52	81	2	7
Journal of Pathology/CRC/CRC5_10.jpg	Observer5	14-07-15 16:31	81	3	12
Journal of Pathology/CRC/CRC5_11.jpg	Observer1	14-07-15 13:52	81	1	6
Journal of Pathology/CRC/CRC5_11.jpg	Observer5	14-07-15 16:31	81	1	7
Journal of Pathology/CRC/CRC5_12.jpg	Observer1	14-07-15 13:53	81	0	7
Journal of Pathology/CRC/CRC5_12.jpg	Observer5	14-07-15 16:32	81	0	11
Journal of Pathology/CRC/CRC5_13.jpg	Observer1	14-07-15 13:58	81	0	8
Journal of Pathology/CRC/CRC5_13.jpg	Observer5	14-07-15 16:32	81	0	8
Journal of Pathology/CRC/CRC5_14.jpg	Observer1	14-07-15 13:58	81	1	6
Journal of Pathology/CRC/CRC5_14.jpg	Observer5	14-07-15 16:32	81	1	9
Journal of Pathology/CRC/CRC5_15.jpg	Observer1	14-07-15 13:59	81	2	14
Journal of Pathology/CRC/CRC5_15.jpg	Observer5	14-07-15 16:33	81	4	19
Journal of Pathology/CRC/CRC6_01.jpg	Observer1	14-07-15 14:00	81	12	46
Journal of Pathology/CRC/CRC6_01.jpg	Observer5	14-07-15 16:35	81	10	55
Journal of Pathology/CRC/CRC6_02.jpg	Observer1	14-07-15 14:01	81	4	51
Journal of Pathology/CRC/CRC6_02.jpg	Observer5	14-07-15 16:36	81	9	63
Journal of Pathology/CRC/CRC6_03.jpg	Observer1	14-07-15 14:01	81	7	20
Journal of Pathology/CRC/CRC6_03.jpg	Observer5	14-07-15 16:38	81	5	41
Journal of Pathology/CRC/CRC6_04.jpg	Observer1	14-07-15 14:04	81	3	39
Journal of Pathology/CRC/CRC6_04.jpg	Observer5	14-07-15 16:39	81	8	42
Journal of Pathology/CRC/CRC6_05.jpg	Observer1	14-07-15 14:04	81	3	15
Journal of Pathology/CRC/CRC6_05.jpg	Observer5	14-07-15 16:40	81	4	15
Journal of Pathology/CRC/CRC6_06.jpg	Observer1	14-07-15 14:05	81	3	11
Journal of Pathology/CRC/CRC6_06.jpg	Observer5	14-07-15 16:41	81	3	16
Journal of Pathology/CRC/CRC6_07.jpg	Observer1	14-07-15 14:05	81	1	23
Journal of Pathology/CRC/CRC6_07.jpg	Observer5	14-07-15 16:42	81	0	34
Journal of Pathology/CRC/CRC6_08.jpg	Observer1	14-07-15 14:05	81	3	26
Journal of Pathology/CRC/CRC6_08.jpg	Observer5	14-07-15 16:43	81	4	32
Journal of Pathology/CRC/CRC6_09.jpg	Observer1	14-07-15 14:06	81	2	25
Journal of Pathology/CRC/CRC6_09.jpg	Observer5	14-07-15 16:44	81	0	27
Journal of Pathology/CRC/CRC6_10.jpg	Observer1	14-07-15 14:09	81	5	38
Journal of Pathology/CRC/CRC6_10.jpg	Observer5	14-07-15 16:45	81	8	42
Journal of Pathology/CRC/CRC6_11.jpg	Observer1	14-07-15 14:10	81	0	16
Journal of Pathology/CRC/CRC6_11.jpg	Observer5	14-07-15 16:46	71	0	23
Journal of Pathology/CRC/CRC6_12.jpg	Observer1	14-07-15 14:10	81	4	25
Journal of Pathology/CRC/CRC6_12.jpg	Observer5	14-07-15 16:47	81	9	37
Journal of Pathology/CRC/CRC6_13.jpg	Observer1	14-07-15 14:11	81	3	38
Journal of Pathology/CRC/CRC6_13.jpg	Observer5	14-07-15 16:48	81	4	45
Journal of Pathology/CRC/CRC6_14.jpg	Observer1	14-07-15 14:11	81	4	5
Journal of Pathology/CRC/CRC6_14.jpg	Observer5	14-07-15 16:49	81	4	7
Journal of Pathology/CRC/CRC6_15.jpg	Observer1	14-07-15 14:12	81	4	26
Journal of Pathology/CRC/CRC6_15.jpg	Observer5	14-07-15 16:50	81	6	36
Journal of Pathology/CRC/CRC7_01.jpg	Observer1	14-07-15 14:14	81	7	51
Journal of Pathology/CRC/CRC7_01.jpg	Observer4	06-08-15 9:03	81	5	62
Journal of Pathology/CRC/CRC7_01.jpg	Observer5	14-07-15 16:51	81	6	76
Journal of Pathology/CRC/CRC7_02.jpg	Observer1	14-07-15 14:15	81	5	30
Journal of Pathology/CRC/CRC7_02.jpg	Observer4	06-08-15 9:04	81	4	32
Journal of Pathology/CRC/CRC7_02.jpg	Observer5	14-07-15 16:52	81	5	43
Journal of Pathology/CRC/CRC7_03.jpg	Observer1	14-07-15 14:15	81	1	42
Journal of Pathology/CRC/CRC7_03.jpg	Observer4	06-08-15 9:05	81	0	34	veel inflammatie!!!
Journal of Pathology/CRC/CRC7_03.jpg	Observer5	14-07-15 16:53	81	3	48
Journal of Pathology/CRC/CRC7_04.jpg	Observer1	14-07-15 14:16	81	1	47
Journal of Pathology/CRC/CRC7_04.jpg	Observer4	06-08-15 9:06	81	1	24	onbetrouwbaar, veel inflammatie
Journal of Pathology/CRC/CRC7_04.jpg	Observer5	14-07-15 16:54	81	2	91
Journal of Pathology/CRC/CRC7_05.jpg	Observer1	14-07-15 14:16	81	1	26
Journal of Pathology/CRC/CRC7_05.jpg	Observer4	06-08-15 9:07	81	2	30
Journal of Pathology/CRC/CRC7_05.jpg	Observer5	14-07-15 16:55	81	1	38
Journal of Pathology/CRC/CRC7_06.jpg	Observer1	14-07-15 14:17	81	1	9
Journal of Pathology/CRC/CRC7_06.jpg	Observer4	06-08-15 9:08	81	6	23	niet echt betrouwbaar, inflammatie!!
Journal of Pathology/CRC/CRC7_06.jpg	Observer5	14-07-15 16:56	81	14	19
Journal of Pathology/CRC/CRC7_07.jpg	Observer1	14-07-15 14:18	81	1	20
Journal of Pathology/CRC/CRC7_07.jpg	Observer4	06-08-15 9:09	81	5	29
Journal of Pathology/CRC/CRC7_07.jpg	Observer5	14-07-15 16:56	81	7	27
Journal of Pathology/CRC/CRC7_08.jpg	Observer1	14-07-15 14:20	81	1	50
Journal of Pathology/CRC/CRC7_08.jpg	Observer4	06-08-15 9:10	81	5	51
Journal of Pathology/CRC/CRC7_08.jpg	Observer5	14-07-15 16:57	81	7	43
Journal of Pathology/CRC/CRC7_09.jpg	Observer1	14-07-15 14:21	81	3	28
Journal of Pathology/CRC/CRC7_09.jpg	Observer4	06-08-15 9:11	81	6	52	inflammatie: onbetrouwbaar!
Journal of Pathology/CRC/CRC7_09.jpg	Observer5	14-07-15 16:59	81	13	38
Journal of Pathology/CRC/CRC7_10.jpg	Observer1	14-07-15 14:21	81	2	25
Journal of Pathology/CRC/CRC7_10.jpg	Observer4	06-08-15 9:13	81	12	44	onbetrouwbaar, veel inflammatie
Journal of Pathology/CRC/CRC7_10.jpg	Observer5	14-07-15 17:00	81	13	23
Journal of Pathology/CRC/CRC7_11.jpg	Observer1	14-07-15 14:24	81	1	24
Journal of Pathology/CRC/CRC7_11.jpg	Observer4	06-08-15 9:14	81	5	55	onbetrouwbaar, inflammatie
Journal of Pathology/CRC/CRC7_11.jpg	Observer5	14-07-15 17:00	81	11	11
Journal of Pathology/CRC/CRC7_12.jpg	Observer1	14-07-15 14:25	81	3	56
Journal of Pathology/CRC/CRC7_12.jpg	Observer4	06-08-15 9:15	81	7	68
Journal of Pathology/CRC/CRC7_12.jpg	Observer5	14-07-15 17:02	81	9	47
Journal of Pathology/CRC/CRC7_13.jpg	Observer1	14-07-15 14:26	81	3	25
Journal of Pathology/CRC/CRC7_13.jpg	Observer4	06-08-15 9:16	81	2	39
Journal of Pathology/CRC/CRC7_13.jpg	Observer5	14-07-15 17:02	81	5	32
Journal of Pathology/CRC/CRC7_14.jpg	Observer1	14-07-15 14:27	81	0	17
Journal of Pathology/CRC/CRC7_14.jpg	Observer4	06-08-15 9:17	81	0	16
Journal of Pathology/CRC/CRC7_14.jpg	Observer5	14-07-15 17:03	81	1	23
Journal of Pathology/CRC/CRC7_15.jpg	Observer1	14-07-15 14:28	81	6	25
Journal of Pathology/CRC/CRC7_15.jpg	Observer4	06-08-15 9:18	81	7	21
Journal of Pathology/CRC/CRC7_15.jpg	Observer5	14-07-15 17:04	81	8	23
Journal of Pathology/CRC/CRC8_01.jpg	Observer1	14-07-15 14:29	81	1	30
Journal of Pathology/CRC/CRC8_01.jpg	Observer4	06-08-15 9:19	81	3	33
Journal of Pathology/CRC/CRC8_01.jpg	Observer5	14-07-15 17:05	81	5	28
Journal of Pathology/CRC/CRC8_02.jpg	Observer1	14-07-15 14:29	81	2	25
Journal of Pathology/CRC/CRC8_02.jpg	Observer4	06-08-15 9:21	81	3	24
Journal of Pathology/CRC/CRC8_02.jpg	Observer5	14-07-15 17:05	81	2	25
Journal of Pathology/CRC/CRC8_03.jpg	Observer1	14-07-15 14:30	81	1	17
Journal of Pathology/CRC/CRC8_03.jpg	Observer4	06-08-15 9:22	81	1	18
Journal of Pathology/CRC/CRC8_03.jpg	Observer5	14-07-15 17:06	81	2	22
Journal of Pathology/CRC/CRC8_04.jpg	Observer1	14-07-15 14:31	81	4	18
Journal of Pathology/CRC/CRC8_04.jpg	Observer4	06-08-15 9:23	81	5	15
Journal of Pathology/CRC/CRC8_04.jpg	Observer5	14-07-15 17:06	81	4	20
Journal of Pathology/CRC/CRC8_05.jpg	Observer1	14-07-15 14:31	81	2	61
Journal of Pathology/CRC/CRC8_05.jpg	Observer4	06-08-15 9:24	81	1	74
Journal of Pathology/CRC/CRC8_05.jpg	Observer5	14-07-15 17:07	81	4	82
Journal of Pathology/CRC/CRC8_06.jpg	Observer1	14-07-15 14:32	81	5	59
Journal of Pathology/CRC/CRC8_06.jpg	Observer4	06-08-15 9:25	81	4	52
Journal of Pathology/CRC/CRC8_06.jpg	Observer5	14-07-15 17:09	81	6	69
Journal of Pathology/CRC/CRC8_07.jpg	Observer1	14-07-15 14:33	81	1	54
Journal of Pathology/CRC/CRC8_07.jpg	Observer4	06-08-15 9:26	81	2	60
Journal of Pathology/CRC/CRC8_07.jpg	Observer5	14-07-15 17:10	81	3	80
Journal of Pathology/CRC/CRC8_08.jpg	Observer1	14-07-15 14:34	81	0	31
Journal of Pathology/CRC/CRC8_08.jpg	Observer4	06-08-15 9:27	81	1	35
Journal of Pathology/CRC/CRC8_08.jpg	Observer5	14-07-15 17:10	81	1	35
Journal of Pathology/CRC/CRC8_09.jpg	Observer1	14-07-15 14:34	81	1	32
Journal of Pathology/CRC/CRC8_09.jpg	Observer4	06-08-15 9:28	81	1	48
Journal of Pathology/CRC/CRC8_09.jpg	Observer5	14-07-15 17:11	81	1	58
Journal of Pathology/CRC/CRC8_10.jpg	Observer1	14-07-15 14:35	81	5	47
Journal of Pathology/CRC/CRC8_10.jpg	Observer4	06-08-15 9:29	81	2	46
Journal of Pathology/CRC/CRC8_10.jpg	Observer5	14-07-15 17:12	81	4	70
Journal of Pathology/CRC/CRC8_11.jpg	Observer1	14-07-15 14:35	81	2	21
Journal of Pathology/CRC/CRC8_11.jpg	Observer4	06-08-15 9:29	81	1	26
Journal of Pathology/CRC/CRC8_11.jpg	Observer5	14-07-15 17:13	81	4	31
Journal of Pathology/CRC/CRC8_12.jpg	Observer1	14-07-15 14:35	81	5	9
Journal of Pathology/CRC/CRC8_12.jpg	Observer4	06-08-15 9:30	81	4	11
Journal of Pathology/CRC/CRC8_12.jpg	Observer5	14-07-15 17:13	81	5	15
Journal of Pathology/CRC/CRC8_13.jpg	Observer1	14-07-15 14:36	81	3	20
Journal of Pathology/CRC/CRC8_13.jpg	Observer4	06-08-15 9:31	81	3	28
Journal of Pathology/CRC/CRC8_13.jpg	Observer5	14-07-15 17:14	81	3	29
Journal of Pathology/CRC/CRC8_14.jpg	Observer1	14-07-15 14:36	81	5	21
Journal of Pathology/CRC/CRC8_14.jpg	Observer4	06-08-15 9:31	81	5	26
Journal of Pathology/CRC/CRC8_14.jpg	Observer5	14-07-15 17:14	81	4	28
Journal of Pathology/CRC/CRC8_15.jpg	Observer1	14-07-15 14:37	81	3	33
Journal of Pathology/CRC/CRC8_15.jpg	Observer4	06-08-15 9:32	81	3	34
Journal of Pathology/CRC/CRC8_15.jpg	Observer5	14-07-15 17:15	81	3	39
Journal of Pathology/CRC/CRC9_01.jpg	Observer1	14-07-15 14:38	81	2	27
Journal of Pathology/CRC/CRC9_01.jpg	Observer4	06-08-15 9:34	81	3	33
Journal of Pathology/CRC/CRC9_01.jpg	Observer5	14-07-15 17:16	81	3	35
Journal of Pathology/CRC/CRC9_02.jpg	Observer1	14-07-15 14:38	81	1	13
Journal of Pathology/CRC/CRC9_02.jpg	Observer4	06-08-15 9:35	81	1	17
Journal of Pathology/CRC/CRC9_02.jpg	Observer5	14-07-15 17:16	81	2	13
Journal of Pathology/CRC/CRC9_03.jpg	Observer1	14-07-15 14:40	81	0	30
Journal of Pathology/CRC/CRC9_03.jpg	Observer4	06-08-15 9:36	81	1	38
Journal of Pathology/CRC/CRC9_03.jpg	Observer5	14-07-15 17:17	81	2	33
Journal of Pathology/CRC/CRC9_04.jpg	Observer1	14-07-15 14:41	81	2	19
Journal of Pathology/CRC/CRC9_04.jpg	Observer4	06-08-15 9:37	81	2	23
Journal of Pathology/CRC/CRC9_04.jpg	Observer5	14-07-15 17:18	81	2	34
Journal of Pathology/CRC/CRC9_05.jpg	Observer1	14-07-15 14:41	81	1	23
Journal of Pathology/CRC/CRC9_05.jpg	Observer4	06-08-15 9:38	81	2	25
Journal of Pathology/CRC/CRC9_05.jpg	Observer5	14-07-15 17:18	81	4	24
Journal of Pathology/CRC/CRC9_06.jpg	Observer1	14-07-15 14:42	81	1	27
Journal of Pathology/CRC/CRC9_06.jpg	Observer4	06-08-15 9:39	81	1	38
Journal of Pathology/CRC/CRC9_06.jpg	Observer5	14-07-15 17:19	81	1	45
Journal of Pathology/CRC/CRC9_07.jpg	Observer1	14-07-15 14:42	81	7	4
Journal of Pathology/CRC/CRC9_07.jpg	Observer4	06-08-15 9:39	81	7	5
Journal of Pathology/CRC/CRC9_07.jpg	Observer5	14-07-15 17:20	81	9	6
Journal of Pathology/CRC/CRC9_08.jpg	Observer1	14-07-15 14:42	81	1	19
Journal of Pathology/CRC/CRC9_08.jpg	Observer4	06-08-15 9:40	81	1	16
Journal of Pathology/CRC/CRC9_08.jpg	Observer5	14-07-15 17:20	81	1	24
Journal of Pathology/CRC/CRC9_09.jpg	Observer1	14-07-15 14:43	81	5	23
Journal of Pathology/CRC/CRC9_09.jpg	Observer4	06-08-15 9:41	81	6	28
Journal of Pathology/CRC/CRC9_09.jpg	Observer5	14-07-15 17:21	81	6	32
Journal of Pathology/CRC/CRC9_10.jpg	Observer1	14-07-15 14:43	81	1	20
Journal of Pathology/CRC/CRC9_10.jpg	Observer4	06-08-15 9:41	81	2	21
Journal of Pathology/CRC/CRC9_10.jpg	Observer5	14-07-15 17:22	81	1	25
Journal of Pathology/CRC/CRC9_11.jpg	Observer1	14-07-15 14:44	81	1	13
Journal of Pathology/CRC/CRC9_11.jpg	Observer4	06-08-15 9:42	81	1	21
Journal of Pathology/CRC/CRC9_11.jpg	Observer5	14-07-15 17:22	81	2	17
Journal of Pathology/CRC/CRC9_12.jpg	Observer1	14-07-15 14:45	81	1	15
Journal of Pathology/CRC/CRC9_12.jpg	Observer4	06-08-15 9:43	81	3	19
Journal of Pathology/CRC/CRC9_12.jpg	Observer5	14-07-15 17:23	81	1	21
Journal of Pathology/CRC/CRC9_13.jpg	Observer1	14-07-15 14:45	81	2	16
Journal of Pathology/CRC/CRC9_13.jpg	Observer4	06-08-15 9:43	81	2	18
Journal of Pathology/CRC/CRC9_13.jpg	Observer5	14-07-15 17:23	81	3	18
Journal of Pathology/CRC/CRC9_14.jpg	Observer1	14-07-15 14:49	81	1	21
Journal of Pathology/CRC/CRC9_14.jpg	Observer4	06-08-15 9:44	81	2	19	coupe losgekomen focaal
Journal of Pathology/CRC/CRC9_14.jpg	Observer5	14-07-15 17:24	81	5	25
Journal of Pathology/CRC/CRC9_15.jpg	Observer1	14-07-15 14:50	81	18	42
Journal of Pathology/CRC/CRC9_15.jpg	Observer4	06-08-15 9:46	81	18	48
Journal of Pathology/CRC/CRC9_15.jpg	Observer5	14-07-15 17:25	81	25	65
Journal of Pathology/GBM/GBM1_01.jpg	Observer6	06-10-15 14:19	81	3	11
Journal of Pathology/OC/OC1_01.jpg	Observer1	23-09-15 16:45	81	0	0	bad ROI
Journal of Pathology/OC/OC1_01.jpg	Observer6	08-10-15 17:48	73	0	65
Journal of Pathology/OC/OC1_01.jpg	Observer5	07-09-15 15:36	81	0	0	not scorable
Journal of Pathology/OC/OC1_02.jpg	Observer1	23-09-15 16:45	81	2	22
Journal of Pathology/OC/OC1_02.jpg	Observer4	22-09-15 16:27	81	2	18
Journal of Pathology/OC/OC1_02.jpg	Observer6	08-10-15 17:49	81	2	10
Journal of Pathology/OC/OC1_02.jpg	Observer5	07-09-15 15:49	81	3	21	High background staining
Journal of Pathology/OC/OC1_03.jpg	Observer1	23-09-15 16:46	81	9	11
Journal of Pathology/OC/OC1_03.jpg	Observer4	23-10-15 7:07	81	8	19
Journal of Pathology/OC/OC1_03.jpg	Observer6	08-10-15 17:50	81	8	14
Journal of Pathology/OC/OC1_03.jpg	Observer5	03-08-15 11:13	81	3	2	test data
Journal of Pathology/OC/OC1_04.jpg	Observer1	23-09-15 16:46	81	2	8
Journal of Pathology/OC/OC1_04.jpg	Observer4	23-10-15 7:07	81	1	9
Journal of Pathology/OC/OC1_04.jpg	Observer6	08-10-15 17:51	81	0	7
Journal of Pathology/OC/OC1_04.jpg	Observer5	24-09-15 16:20	81	2	12	background
Journal of Pathology/OC/OC1_05.jpg	Observer1	23-09-15 16:47	81	4	10
Journal of Pathology/OC/OC1_05.jpg	Observer4	23-10-15 7:09	81	4	14
Journal of Pathology/OC/OC1_05.jpg	Observer6	08-10-15 17:52	81	4	8
Journal of Pathology/OC/OC1_05.jpg	Observer5	24-09-15 16:27	81	5	19	background
Journal of Pathology/OC/OC1_06.jpg	Observer1	23-09-15 16:47	81	0	18
Journal of Pathology/OC/OC1_06.jpg	Observer4	23-10-15 7:10	81	1	18
Journal of Pathology/OC/OC1_06.jpg	Observer6	08-10-15 17:52	81	0	10
Journal of Pathology/OC/OC1_06.jpg	Observer5	24-09-15 16:29	81	0	19	background
Journal of Pathology/OC/OC1_07.jpg	Observer1	23-09-15 16:49	81	9	21	bad ROI
Journal of Pathology/OC/OC1_07.jpg	Observer4	23-10-15 7:12	81	7	30	eigenlijk niet te scoren: beperking van de methode
Journal of Pathology/OC/OC1_07.jpg	Observer6	08-10-15 17:54	81	3	64
Journal of Pathology/OC/OC1_07.jpg	Observer5	24-09-15 16:31	81	9	131	immune infiltrates?
Journal of Pathology/OC/OC1_08.jpg	Observer1	23-09-15 16:51	81	9	40
Journal of Pathology/OC/OC1_08.jpg	Observer4	23-10-15 7:14	81	8	42	zelfde opmerking als hoger
Journal of Pathology/OC/OC1_08.jpg	Observer6	08-10-15 17:56	76	6	59
Journal of Pathology/OC/OC1_08.jpg	Observer5	24-09-15 16:35	81	15	84	immune infiltrate
Journal of Pathology/OC/OC1_09.jpg	Observer1	23-09-15 16:56	81	21	30	bad ROI
Journal of Pathology/OC/OC1_09.jpg	Observer4	23-10-15 7:16	81	11	10	zelfde opmerking als hoger
Journal of Pathology/OC/OC1_09.jpg	Observer6	08-10-15 17:58	81	10	71
Journal of Pathology/OC/OC1_09.jpg	Observer5	24-09-15 16:46	81	25	1	immune infiltrate
Journal of Pathology/OC/OC1_10.jpg	Observer1	23-09-15 16:53	81	4	25
Journal of Pathology/OC/OC1_10.jpg	Observer4	23-10-15 7:19	81	3	26
Journal of Pathology/OC/OC1_10.jpg	Observer6	08-10-15 18:00	81	2	30
Journal of Pathology/OC/OC1_10.jpg	Observer5	24-09-15 16:47	81	6	42	immune infilitrate?
Journal of Pathology/OC/OC1_11.jpg	Observer1	23-09-15 16:54	81	2	6
Journal of Pathology/OC/OC1_11.jpg	Observer4	23-10-15 7:21	79	3	8
Journal of Pathology/OC/OC1_11.jpg	Observer6	08-10-15 18:00	81	1	7
Journal of Pathology/OC/OC1_11.jpg	Observer5	24-09-15 16:48	81	4	8	background
Journal of Pathology/OC/OC1_12.jpg	Observer1	23-09-15 16:54	81	1	10
Journal of Pathology/OC/OC1_12.jpg	Observer4	23-10-15 7:22	79	1	12
Journal of Pathology/OC/OC1_12.jpg	Observer6	08-10-15 18:01	81	0	8
Journal of Pathology/OC/OC1_12.jpg	Observer5	24-09-15 16:48	81	1	10	background
Journal of Pathology/OC/OC1_13.jpg	Observer1	23-09-15 16:55	81	2	16	bad ROI
Journal of Pathology/OC/OC1_13.jpg	Observer4	23-10-15 7:23	81	4	30	maar ook hier zeer veel inflammatie!!!
Journal of Pathology/OC/OC1_13.jpg	Observer6	08-10-15 18:03	81	0	39
Journal of Pathology/OC/OC1_13.jpg	Observer5	24-09-15 16:49	81	7	41	immune infiltrate
Journal of Pathology/OC/OC1_14.jpg	Observer1	23-09-15 16:57	81	1	5
Journal of Pathology/OC/OC1_14.jpg	Observer4	23-10-15 7:25	80	2	8
Journal of Pathology/OC/OC1_14.jpg	Observer6	08-10-15 18:03	81	0	4
Journal of Pathology/OC/OC1_14.jpg	Observer5	24-09-15 16:50	81	7	7	background/infiltrate
Journal of Pathology/OC/OC1_15.jpg	Observer1	23-09-15 16:57	81	2	13
Journal of Pathology/OC/OC1_15.jpg	Observer4	23-10-15 7:27	81	2	14
Journal of Pathology/OC/OC1_15.jpg	Observer6	08-10-15 18:04	81	1	14
Journal of Pathology/OC/OC1_15.jpg	Observer5	24-09-15 16:51	81	1	18
Journal of Pathology/OC/OC10_01.jpg	Observer1	23-09-15 16:58	81	0	9
Journal of Pathology/OC/OC10_01.jpg	Observer4	23-10-15 7:29	81	0	7
Journal of Pathology/OC/OC10_01.jpg	Observer6	08-10-15 18:05	81	0	8
Journal of Pathology/OC/OC10_01.jpg	Observer5	24-09-15 16:52	81	0	9
Journal of Pathology/OC/OC10_02.jpg	Observer1	23-09-15 16:58	81	2	15
Journal of Pathology/OC/OC10_02.jpg	Observer4	23-10-15 7:30	81	1	15
Journal of Pathology/OC/OC10_02.jpg	Observer6	08-10-15 18:06	81	0	11
Journal of Pathology/OC/OC10_02.jpg	Observer5	24-09-15 16:52	81	1	15
Journal of Pathology/OC/OC10_03.jpg	Observer1	23-09-15 16:59	81	2	12
Journal of Pathology/OC/OC10_03.jpg	Observer4	23-10-15 7:31	81	2	14
Journal of Pathology/OC/OC10_03.jpg	Observer6	08-10-15 18:07	81	1	12
Journal of Pathology/OC/OC10_03.jpg	Observer5	24-09-15 16:59	81	2	14
Journal of Pathology/OC/OC10_04.jpg	Observer1	23-09-15 16:59	81	0	9
Journal of Pathology/OC/OC10_04.jpg	Observer4	23-10-15 7:37	73	0	11	discussie Vref: nu lege ruimtes uitgesloten
Journal of Pathology/OC/OC10_04.jpg	Observer6	08-10-15 18:07	77	0	8
Journal of Pathology/OC/OC10_04.jpg	Observer5	24-09-15 17:00	81	0	11
Journal of Pathology/OC/OC10_05.jpg	Observer1	23-09-15 16:59	81	1	25
Journal of Pathology/OC/OC10_05.jpg	Observer4	23-10-15 7:38	81	1	25
Journal of Pathology/OC/OC10_05.jpg	Observer6	08-10-15 18:09	81	2	22
Journal of Pathology/OC/OC10_05.jpg	Observer5	24-09-15 17:01	81	1	26
Journal of Pathology/OC/OC10_06.jpg	Observer1	23-09-15 17:00	81	0	20
Journal of Pathology/OC/OC10_06.jpg	Observer4	23-10-15 7:39	81	0	21
Journal of Pathology/OC/OC10_06.jpg	Observer6	08-10-15 18:10	81	0	18
Journal of Pathology/OC/OC10_06.jpg	Observer5	24-09-15 17:02	81	0	20
Journal of Pathology/OC/OC10_07.jpg	Observer1	23-09-15 17:00	81	1	5
Journal of Pathology/OC/OC10_07.jpg	Observer4	23-10-15 7:40	81	1	6
Journal of Pathology/OC/OC10_07.jpg	Observer6	08-10-15 18:11	81	0	5
Journal of Pathology/OC/OC10_07.jpg	Observer5	24-09-15 17:03	81	1	7
Journal of Pathology/OC/OC10_08.jpg	Observer1	23-09-15 17:01	81	3	10
Journal of Pathology/OC/OC10_08.jpg	Observer4	23-10-15 7:42	81	3	11
Journal of Pathology/OC/OC10_08.jpg	Observer6	08-10-15 18:13	81	2	9
Journal of Pathology/OC/OC10_08.jpg	Observer5	24-09-15 17:03	81	3	10
Journal of Pathology/OC/OC10_09.jpg	Observer1	23-09-15 17:01	81	2	11
Journal of Pathology/OC/OC10_09.jpg	Observer4	23-10-15 7:43	79	2	14
Journal of Pathology/OC/OC10_09.jpg	Observer6	08-10-15 18:14	79	1	11
Journal of Pathology/OC/OC10_09.jpg	Observer5	24-09-15 17:04	81	2	12
Journal of Pathology/OC/OC10_10.jpg	Observer1	23-09-15 17:04	81	3	10
Journal of Pathology/OC/OC10_10.jpg	Observer4	23-10-15 7:44	81	2	10
Journal of Pathology/OC/OC10_10.jpg	Observer6	08-10-15 18:18	81	1	11
Journal of Pathology/OC/OC10_10.jpg	Observer5	24-09-15 17:05	81	1	13	staining artifacts
Journal of Pathology/OC/OC10_11.jpg	Observer1	23-09-15 17:04	81	2	6
Journal of Pathology/OC/OC10_11.jpg	Observer4	23-10-15 7:45	81	3	8
Journal of Pathology/OC/OC10_11.jpg	Observer6	08-10-15 18:19	81	2	7
Journal of Pathology/OC/OC10_11.jpg	Observer5	24-09-15 17:05	81	3	8
Journal of Pathology/OC/OC10_12.jpg	Observer1	23-09-15 17:06	81	3	9
Journal of Pathology/OC/OC10_12.jpg	Observer4	23-10-15 7:46	81	3	12
Journal of Pathology/OC/OC10_12.jpg	Observer6	08-10-15 18:20	81	2	9
Journal of Pathology/OC/OC10_12.jpg	Observer5	24-09-15 17:06	81	3	12
Journal of Pathology/OC/OC10_13.jpg	Observer1	23-09-15 17:06	81	2	13
Journal of Pathology/OC/OC10_13.jpg	Observer4	23-10-15 7:47	81	3	11
Journal of Pathology/OC/OC10_13.jpg	Observer6	08-10-15 18:21	81	1	9
Journal of Pathology/OC/OC10_13.jpg	Observer5	24-09-15 17:07	81	2	15
Journal of Pathology/OC/OC10_14.jpg	Observer1	23-09-15 17:07	81	3	22
Journal of Pathology/OC/OC10_14.jpg	Observer4	23-10-15 7:48	80	5	22
Journal of Pathology/OC/OC10_14.jpg	Observer6	08-10-15 18:22	81	1	21
Journal of Pathology/OC/OC10_14.jpg	Observer5	24-09-15 17:08	81	2	24
Journal of Pathology/OC/OC10_15.jpg	Observer1	23-09-15 17:09	81	2	9
Journal of Pathology/OC/OC10_15.jpg	Observer4	23-10-15 7:51	77	1	11
Journal of Pathology/OC/OC10_15.jpg	Observer6	08-10-15 18:23	81	0	6
Journal of Pathology/OC/OC10_15.jpg	Observer5	24-09-15 17:08	81	1	10
Journal of Pathology/OC/OC11_01.jpg	Observer1	23-09-15 17:10	81	6	16
Journal of Pathology/OC/OC11_01.jpg	Observer4	23-10-15 7:56	81	3	14
Journal of Pathology/OC/OC11_01.jpg	Observer6	08-10-15 18:25	81	1	9	background aspecific binding should be ignored?
Journal of Pathology/OC/OC11_01.jpg	Observer5	24-09-15 17:09	81	6	21	not pretty
Journal of Pathology/OC/OC11_02.jpg	Observer1	23-09-15 17:12	81	9	27
Journal of Pathology/OC/OC11_02.jpg	Observer4	23-10-15 7:58	79	7	27
Journal of Pathology/OC/OC11_02.jpg	Observer6	29-10-15 9:57	81	4	36
Journal of Pathology/OC/OC11_02.jpg	Observer5	24-09-15 17:10	81	8	29
Journal of Pathology/OC/OC11_03.jpg	Observer1	23-09-15 17:12	81	2	13
Journal of Pathology/OC/OC11_03.jpg	Observer4	23-10-15 7:59	81	3	16
Journal of Pathology/OC/OC11_03.jpg	Observer6	29-10-15 9:58	81	1	16
Journal of Pathology/OC/OC11_03.jpg	Observer5	24-09-15 17:11	81	3	17
Journal of Pathology/OC/OC11_04.jpg	Observer1	23-09-15 17:13	81	4	33
Journal of Pathology/OC/OC11_04.jpg	Observer4	23-10-15 8:00	81	3	26	aspecifieke 'wolken'
Journal of Pathology/OC/OC11_04.jpg	Observer6	29-10-15 9:59	81	3	27
Journal of Pathology/OC/OC11_04.jpg	Observer5	24-09-15 17:13	81	6	47	staining artifacts
Journal of Pathology/OC/OC11_05.jpg	Observer1	23-09-15 17:13	81	0	19
Journal of Pathology/OC/OC11_05.jpg	Observer4	23-10-15 8:01	81	1	14
Journal of Pathology/OC/OC11_05.jpg	Observer6	29-10-15 10:00	81	0	11
Journal of Pathology/OC/OC11_05.jpg	Observer5	24-09-15 17:14	81	1	21
Journal of Pathology/OC/OC11_06.jpg	Observer1	23-09-15 17:14	81	2	17
Journal of Pathology/OC/OC11_06.jpg	Observer4	23-10-15 8:03	81	5	19
Journal of Pathology/OC/OC11_06.jpg	Observer6	29-10-15 10:01	81	1	17
Journal of Pathology/OC/OC11_06.jpg	Observer5	24-09-15 17:15	81	3	25
Journal of Pathology/OC/OC11_07.jpg	Observer1	23-09-15 17:14	81	1	19
Journal of Pathology/OC/OC11_07.jpg	Observer4	23-10-15 8:04	81	2	18
Journal of Pathology/OC/OC11_07.jpg	Observer6	29-10-15 10:03	81	0	12
Journal of Pathology/OC/OC11_07.jpg	Observer5	25-09-15 9:42	81	1	34
Journal of Pathology/OC/OC11_08.jpg	Observer1	23-09-15 17:15	81	2	11
Journal of Pathology/OC/OC11_08.jpg	Observer4	23-10-15 8:05	81	5	15
Journal of Pathology/OC/OC11_08.jpg	Observer6	29-10-15 10:04	81	1	16
Journal of Pathology/OC/OC11_08.jpg	Observer5	25-09-15 9:43	81	6	17
Journal of Pathology/OC/OC11_09.jpg	Observer1	23-09-15 17:15	81	11	11
Journal of Pathology/OC/OC11_09.jpg	Observer4	23-10-15 8:06	81	7	22
Journal of Pathology/OC/OC11_09.jpg	Observer6	29-10-15 10:05	81	8	22
Journal of Pathology/OC/OC11_09.jpg	Observer5	25-09-15 9:45	81	9	28
Journal of Pathology/OC/OC11_10.jpg	Observer1	23-09-15 17:16	81	5	9
Journal of Pathology/OC/OC11_10.jpg	Observer4	23-10-15 8:07	81	7	11
Journal of Pathology/OC/OC11_10.jpg	Observer6	29-10-15 10:05	81	5	11
Journal of Pathology/OC/OC11_10.jpg	Observer5	25-09-15 9:45	81	4	14
Journal of Pathology/OC/OC11_11.jpg	Observer1	23-09-15 17:16	81	3	9
Journal of Pathology/OC/OC11_11.jpg	Observer4	23-10-15 8:08	81	3	10
Journal of Pathology/OC/OC11_11.jpg	Observer6	29-10-15 10:06	81	2	15
Journal of Pathology/OC/OC11_11.jpg	Observer5	25-09-15 9:46	81	3	14
Journal of Pathology/OC/OC11_12.jpg	Observer1	23-09-15 17:17	81	0	10
Journal of Pathology/OC/OC11_12.jpg	Observer4	23-10-15 8:09	81	1	11
Journal of Pathology/OC/OC11_12.jpg	Observer6	29-10-15 10:07	81	0	5
Journal of Pathology/OC/OC11_12.jpg	Observer5	25-09-15 9:47	81	0	12
Journal of Pathology/OC/OC11_13.jpg	Observer1	23-09-15 17:17	81	2	10
Journal of Pathology/OC/OC11_13.jpg	Observer4	23-10-15 8:10	81	2	13
Journal of Pathology/OC/OC11_13.jpg	Observer6	29-10-15 10:08	81	3	8
Journal of Pathology/OC/OC11_13.jpg	Observer5	25-09-15 9:48	81	2	23
Journal of Pathology/OC/OC11_14.jpg	Observer1	23-09-15 17:17	81	1	11
Journal of Pathology/OC/OC11_14.jpg	Observer4	23-10-15 8:11	81	2	14
Journal of Pathology/OC/OC11_14.jpg	Observer6	29-10-15 10:09	81	1	4
Journal of Pathology/OC/OC11_14.jpg	Observer5	25-09-15 9:49	81	1	16
Journal of Pathology/OC/OC11_15.jpg	Observer1	23-09-15 17:19	81	0	13
Journal of Pathology/OC/OC11_15.jpg	Observer4	23-10-15 8:11	80	1	14
Journal of Pathology/OC/OC11_15.jpg	Observer6	29-10-15 10:10	81	1	12
Journal of Pathology/OC/OC11_15.jpg	Observer5	25-09-15 9:50	81	1	13
Journal of Pathology/OC/OC12_01.jpg	Observer1	23-09-15 17:21	81	0	11
Journal of Pathology/OC/OC12_01.jpg	Observer4	27-11-15 6:59	81	0	7
Journal of Pathology/OC/OC12_01.jpg	Observer6	29-10-15 10:10	81	0	4
Journal of Pathology/OC/OC12_01.jpg	Observer5	25-09-15 9:53	81	0	8
Journal of Pathology/OC/OC12_02.jpg	Observer1	23-09-15 17:22	81	1	5
Journal of Pathology/OC/OC12_02.jpg	Observer4	27-11-15 7:24	81	1	8
Journal of Pathology/OC/OC12_02.jpg	Observer6	29-10-15 10:11	81	1	5
Journal of Pathology/OC/OC12_02.jpg	Observer5	25-09-15 9:54	81	1	9
Journal of Pathology/OC/OC12_03.jpg	Observer1	23-09-15 17:22	81	0	6
Journal of Pathology/OC/OC12_03.jpg	Observer4	27-11-15 7:05	81	0	5
Journal of Pathology/OC/OC12_03.jpg	Observer6	29-10-15 15:56	81	0	5
Journal of Pathology/OC/OC12_03.jpg	Observer5	25-09-15 9:54	81	0	6
Journal of Pathology/OC/OC12_04.jpg	Observer1	23-09-15 17:22	81	1	2
Journal of Pathology/OC/OC12_04.jpg	Observer4	27-11-15 7:06	81	1	3
Journal of Pathology/OC/OC12_04.jpg	Observer6	29-10-15 15:57	81	0	2
Journal of Pathology/OC/OC12_04.jpg	Observer5	25-09-15 9:55	81	0	4
Journal of Pathology/OC/OC12_05.jpg	Observer1	23-09-15 17:23	81	1	3
Journal of Pathology/OC/OC12_05.jpg	Observer4	27-11-15 7:08	81	1	3
Journal of Pathology/OC/OC12_05.jpg	Observer6	29-10-15 15:57	81	1	3
Journal of Pathology/OC/OC12_05.jpg	Observer5	25-09-15 9:55	81	1	3
Journal of Pathology/OC/OC12_06.jpg	Observer1	23-09-15 17:23	81	0	6
Journal of Pathology/OC/OC12_06.jpg	Observer4	27-11-15 7:10	81	0	6
Journal of Pathology/OC/OC12_06.jpg	Observer6	29-10-15 15:57	81	0	7
Journal of Pathology/OC/OC12_06.jpg	Observer5	25-09-15 9:56	81	0	9
Journal of Pathology/OC/OC12_07.jpg	Observer1	23-09-15 17:24	81	1	9
Journal of Pathology/OC/OC12_07.jpg	Observer4	27-11-15 7:11	81	1	9
Journal of Pathology/OC/OC12_07.jpg	Observer6	29-10-15 15:58	81	1	9
Journal of Pathology/OC/OC12_07.jpg	Observer5	25-09-15 9:57	81	1	11
Journal of Pathology/OC/OC12_08.jpg	Observer1	23-09-15 17:24	81	0	3
Journal of Pathology/OC/OC12_08.jpg	Observer4	27-11-15 7:14	81	1	3
Journal of Pathology/OC/OC12_08.jpg	Observer6	29-10-15 15:59	81	0	2
Journal of Pathology/OC/OC12_08.jpg	Observer5	25-09-15 9:57	81	0	3
Journal of Pathology/OC/OC12_09.jpg	Observer1	23-09-15 17:24	81	2	6
Journal of Pathology/OC/OC12_09.jpg	Observer4	27-11-15 7:15	81	2	6
Journal of Pathology/OC/OC12_09.jpg	Observer6	29-10-15 15:59	81	2	6
Journal of Pathology/OC/OC12_09.jpg	Observer5	25-09-15 9:58	81	2	6
Journal of Pathology/OC/OC12_10.jpg	Observer1	23-09-15 17:25	81	2	3
Journal of Pathology/OC/OC12_10.jpg	Observer4	27-11-15 7:16	81	1	3
Journal of Pathology/OC/OC12_10.jpg	Observer6	29-10-15 16:00	81	2	4
Journal of Pathology/OC/OC12_10.jpg	Observer5	25-09-15 9:58	81	2	5
Journal of Pathology/OC/OC12_11.jpg	Observer1	23-09-15 17:25	81	0	2
Journal of Pathology/OC/OC12_11.jpg	Observer4	27-11-15 7:17	81	0	2
Journal of Pathology/OC/OC12_11.jpg	Observer6	29-10-15 16:00	81	0	2
Journal of Pathology/OC/OC12_11.jpg	Observer5	25-09-15 9:59	81	0	3
Journal of Pathology/OC/OC12_12.jpg	Observer1	23-09-15 17:25	81	0	6
Journal of Pathology/OC/OC12_12.jpg	Observer4	27-11-15 7:18	81	0	6
Journal of Pathology/OC/OC12_12.jpg	Observer6	29-10-15 16:00	81	0	6
Journal of Pathology/OC/OC12_12.jpg	Observer5	25-09-15 9:59	81	0	7
Journal of Pathology/OC/OC12_13.jpg	Observer1	23-09-15 17:26	81	0	5
Journal of Pathology/OC/OC12_13.jpg	Observer4	27-11-15 7:18	81	0	5
Journal of Pathology/OC/OC12_13.jpg	Observer6	29-10-15 16:01	81	0	5
Journal of Pathology/OC/OC12_13.jpg	Observer5	25-09-15 10:02	81	0	5
Journal of Pathology/OC/OC12_14.jpg	Observer1	23-09-15 17:26	81	2	7
Journal of Pathology/OC/OC12_14.jpg	Observer4	27-11-15 7:19	81	3	7
Journal of Pathology/OC/OC12_14.jpg	Observer6	29-10-15 16:01	81	1	7
Journal of Pathology/OC/OC12_14.jpg	Observer5	25-09-15 10:02	81	2	8
Journal of Pathology/OC/OC12_15.jpg	Observer1	23-09-15 17:27	81	0	5
Journal of Pathology/OC/OC12_15.jpg	Observer4	27-11-15 7:19	81	0	5
Journal of Pathology/OC/OC12_15.jpg	Observer6	29-10-15 16:02	81	0	5
Journal of Pathology/OC/OC12_15.jpg	Observer5	25-09-15 10:02	81	0	7
Journal of Pathology/OC/OC13_01.jpg	Observer1	23-09-15 17:27	81	0	10
Journal of Pathology/OC/OC13_01.jpg	Observer4	27-11-15 7:20	81	0	8
Journal of Pathology/OC/OC13_01.jpg	Observer6	29-10-15 17:48	81	0	12
Journal of Pathology/OC/OC13_01.jpg	Observer5	25-09-15 10:03	81	0	18
Journal of Pathology/OC/OC13_02.jpg	Observer1	23-09-15 17:28	81	1	20
Journal of Pathology/OC/OC13_02.jpg	Observer4	27-11-15 7:22	81	1	16
Journal of Pathology/OC/OC13_02.jpg	Observer6	29-10-15 17:49	81	0	13
Journal of Pathology/OC/OC13_02.jpg	Observer5	25-09-15 10:04	81	0	22
Journal of Pathology/OC/OC13_03.jpg	Observer1	23-09-15 17:28	81	1	5
Journal of Pathology/OC/OC13_03.jpg	Observer4	27-11-15 7:23	81	1	4
Journal of Pathology/OC/OC13_03.jpg	Observer6	29-10-15 17:49	81	1	5
Journal of Pathology/OC/OC13_03.jpg	Observer5	25-09-15 10:05	81	0	13
Journal of Pathology/OC/OC13_04.jpg	Observer1	23-09-15 17:32	81	5	12
Journal of Pathology/OC/OC13_04.jpg	Observer4	27-11-15 7:25	81	3	11
Journal of Pathology/OC/OC13_04.jpg	Observer6	29-10-15 17:50	81	5	13
Journal of Pathology/OC/OC13_04.jpg	Observer5	25-09-15 10:05	81	5	14
Journal of Pathology/OC/OC13_05.jpg	Observer1	23-09-15 17:33	81	1	5
Journal of Pathology/OC/OC13_05.jpg	Observer4	27-11-15 7:27	81	0	5
Journal of Pathology/OC/OC13_05.jpg	Observer6	29-10-15 17:51	79	0	5
Journal of Pathology/OC/OC13_05.jpg	Observer5	25-09-15 10:06	81	0	6
Journal of Pathology/OC/OC13_06.jpg	Observer1	23-09-15 17:41	81	1	5
Journal of Pathology/OC/OC13_06.jpg	Observer4	27-11-15 7:28	81	2	10	tumorcelkleuring niet meegeteld
Journal of Pathology/OC/OC13_06.jpg	Observer6	17-11-15 11:01	81	3	20
Journal of Pathology/OC/OC13_06.jpg	Observer5	25-09-15 10:07	81	5	30
Journal of Pathology/OC/OC13_07.jpg	Observer1	23-09-15 17:41	81	1	6
Journal of Pathology/OC/OC13_07.jpg	Observer4	27-11-15 7:29	81	3	5
Journal of Pathology/OC/OC13_07.jpg	Observer6	17-11-15 11:07	81	1	6
Journal of Pathology/OC/OC13_07.jpg	Observer5	25-09-15 10:08	81	1	9
Journal of Pathology/OC/OC13_08.jpg	Observer1	23-09-15 17:42	81	2	28
Journal of Pathology/OC/OC13_08.jpg	Observer4	27-11-15 7:30	81	2	21
Journal of Pathology/OC/OC13_08.jpg	Observer6	17-11-15 11:10	81	3	23
Journal of Pathology/OC/OC13_08.jpg	Observer5	25-09-15 10:09	81	5	47
Journal of Pathology/OC/OC13_09.jpg	Observer1	23-09-15 17:43	81	2	5
Journal of Pathology/OC/OC13_09.jpg	Observer4	27-11-15 7:34	81	2	4
Journal of Pathology/OC/OC13_09.jpg	Observer6	17-11-15 11:20	81	2	5
Journal of Pathology/OC/OC13_09.jpg	Observer5	25-09-15 10:10	81	1	7
Journal of Pathology/OC/OC13_10.jpg	Observer1	23-09-15 17:43	81	0	9
Journal of Pathology/OC/OC13_10.jpg	Observer4	27-11-15 7:35	81	1	15
Journal of Pathology/OC/OC13_10.jpg	Observer6	17-11-15 11:23	80	0	16
Journal of Pathology/OC/OC13_10.jpg	Observer5	25-09-15 10:11	81	0	20
Journal of Pathology/OC/OC13_11.jpg	Observer1	23-09-15 17:43	81	0	11
Journal of Pathology/OC/OC13_11.jpg	Observer4	27-11-15 7:36	81	1	10
Journal of Pathology/OC/OC13_11.jpg	Observer6	17-11-15 11:24	81	1	8
Journal of Pathology/OC/OC13_11.jpg	Observer5	25-09-15 10:11	81	1	11
Journal of Pathology/OC/OC13_12.jpg	Observer1	23-09-15 17:44	81	3	42
Journal of Pathology/OC/OC13_12.jpg	Observer4	27-11-15 7:37	81	3	35
Journal of Pathology/OC/OC13_12.jpg	Observer6	17-11-15 11:25	81	2	34
Journal of Pathology/OC/OC13_12.jpg	Observer5	25-09-15 10:12	81	1	51
Journal of Pathology/OC/OC13_13.jpg	Observer1	23-09-15 17:44	81	1	10
Journal of Pathology/OC/OC13_13.jpg	Observer4	27-11-15 7:41	81	2	10
Journal of Pathology/OC/OC13_13.jpg	Observer6	17-11-15 11:25	81	0	12
Journal of Pathology/OC/OC13_13.jpg	Observer5	25-09-15 10:13	81	2	19
Journal of Pathology/OC/OC13_14.jpg	Observer1	23-09-15 17:45	81	0	13
Journal of Pathology/OC/OC13_14.jpg	Observer4	27-11-15 7:43	81	1	12
Journal of Pathology/OC/OC13_14.jpg	Observer6	17-11-15 11:26	81	0	12
Journal of Pathology/OC/OC13_14.jpg	Observer5	25-09-15 10:14	81	2	20
Journal of Pathology/OC/OC13_15.jpg	Observer1	23-09-15 17:45	81	0	12
Journal of Pathology/OC/OC13_15.jpg	Observer4	27-11-15 7:44	81	1	9
Journal of Pathology/OC/OC13_15.jpg	Observer6	17-11-15 11:27	81	0	8
Journal of Pathology/OC/OC13_15.jpg	Observer5	25-09-15 10:15	81	0	24
Journal of Pathology/OC/OC14_01.jpg	Observer1	23-09-15 17:48	81	5	30
Journal of Pathology/OC/OC14_01.jpg	Observer4	27-11-15 7:47	81	4	26
Journal of Pathology/OC/OC14_01.jpg	Observer6	17-11-15 11:29	81	5	23
Journal of Pathology/OC/OC14_01.jpg	Observer5	25-09-15 13:21	81	5	48
Journal of Pathology/OC/OC14_02.jpg	Observer1	23-09-15 17:49	81	1	11
Journal of Pathology/OC/OC14_02.jpg	Observer4	27-11-15 7:50	81	1	11
Journal of Pathology/OC/OC14_02.jpg	Observer6	17-11-15 11:30	81	1	10
Journal of Pathology/OC/OC14_02.jpg	Observer5	25-09-15 13:22	81	1	15
Journal of Pathology/OC/OC14_03.jpg	Observer1	23-09-15 17:49	81	1	8
Journal of Pathology/OC/OC14_03.jpg	Observer4	27-11-15 7:52	81	0	7
Journal of Pathology/OC/OC14_03.jpg	Observer6	17-11-15 11:30	81	0	5
Journal of Pathology/OC/OC14_03.jpg	Observer5	25-09-15 13:24	81	0	8
Journal of Pathology/OC/OC14_04.jpg	Observer1	23-09-15 17:49	81	3	13
Journal of Pathology/OC/OC14_04.jpg	Observer4	27-11-15 7:54	81	3	14
Journal of Pathology/OC/OC14_04.jpg	Observer6	17-11-15 11:31	81	2	14
Journal of Pathology/OC/OC14_04.jpg	Observer5	25-09-15 13:25	81	3	15
Journal of Pathology/OC/OC14_05.jpg	Observer1	23-09-15 17:50	81	0	14
Journal of Pathology/OC/OC14_05.jpg	Observer4	27-11-15 7:54	81	0	15
Journal of Pathology/OC/OC14_05.jpg	Observer6	17-11-15 11:31	81	0	9
Journal of Pathology/OC/OC14_05.jpg	Observer5	25-09-15 13:25	81	0	18
Journal of Pathology/OC/OC14_06.jpg	Observer1	23-09-15 17:50	81	1	9
Journal of Pathology/OC/OC14_06.jpg	Observer4	27-11-15 7:55	81	1	9
Journal of Pathology/OC/OC14_06.jpg	Observer6	17-11-15 11:32	81	1	8
Journal of Pathology/OC/OC14_06.jpg	Observer5	25-09-15 13:26	81	1	13
Journal of Pathology/OC/OC14_07.jpg	Observer1	23-09-15 17:50	81	0	13
Journal of Pathology/OC/OC14_07.jpg	Observer4	27-11-15 7:55	80	1	14
Journal of Pathology/OC/OC14_07.jpg	Observer6	17-11-15 11:32	81	0	15
Journal of Pathology/OC/OC14_07.jpg	Observer5	25-09-15 13:27	81	0	26
Journal of Pathology/OC/OC14_08.jpg	Observer1	23-09-15 17:51	81	2	20
Journal of Pathology/OC/OC14_08.jpg	Observer4	27-11-15 7:56	81	2	19
Journal of Pathology/OC/OC14_08.jpg	Observer6	17-11-15 11:33	81	0	24
Journal of Pathology/OC/OC14_08.jpg	Observer5	25-09-15 13:28	81	1	27
Journal of Pathology/OC/OC14_09.jpg	Observer1	23-09-15 17:51	81	1	10
Journal of Pathology/OC/OC14_09.jpg	Observer4	27-11-15 8:01	81	0	12
Journal of Pathology/OC/OC14_09.jpg	Observer6	17-11-15 11:34	81	0	12
Journal of Pathology/OC/OC14_09.jpg	Observer5	25-09-15 13:28	81	0	17
Journal of Pathology/OC/OC14_10.jpg	Observer1	23-09-15 17:51	81	0	14
Journal of Pathology/OC/OC14_10.jpg	Observer4	27-11-15 8:01	81	0	14
Journal of Pathology/OC/OC14_10.jpg	Observer6	17-11-15 11:34	81	0	10
Journal of Pathology/OC/OC14_10.jpg	Observer5	25-09-15 13:29	81	0	16
Journal of Pathology/OC/OC14_11.jpg	Observer1	23-09-15 17:51	81	0	3
Journal of Pathology/OC/OC14_11.jpg	Observer4	27-11-15 8:10	81	0	5
Journal of Pathology/OC/OC14_11.jpg	Observer6	17-11-15 11:35	81	0	5
Journal of Pathology/OC/OC14_11.jpg	Observer5	25-09-15 13:38	81	0	6
Journal of Pathology/OC/OC14_12.jpg	Observer1	23-09-15 17:55	81	4	9
Journal of Pathology/OC/OC14_12.jpg	Observer4	27-11-15 8:11	81	5	12
Journal of Pathology/OC/OC14_12.jpg	Observer6	17-11-15 11:35	81	4	12
Journal of Pathology/OC/OC14_12.jpg	Observer5	25-09-15 13:38	81	4	15
Journal of Pathology/OC/OC14_13.jpg	Observer1	23-09-15 17:55	81	2	15
Journal of Pathology/OC/OC14_13.jpg	Observer4	27-11-15 8:13	81	3	14
Journal of Pathology/OC/OC14_13.jpg	Observer6	17-11-15 11:36	81	1	11
Journal of Pathology/OC/OC14_13.jpg	Observer5	25-09-15 13:39	81	1	20
Journal of Pathology/OC/OC14_14.jpg	Observer1	23-09-15 17:55	81	1	13
Journal of Pathology/OC/OC14_14.jpg	Observer4	27-11-15 8:14	81	1	14
Journal of Pathology/OC/OC14_14.jpg	Observer6	17-11-15 11:37	81	1	11
Journal of Pathology/OC/OC14_14.jpg	Observer5	25-09-15 13:40	81	1	15
Journal of Pathology/OC/OC14_15.jpg	Observer1	23-09-15 17:55	81	1	8
Journal of Pathology/OC/OC14_15.jpg	Observer4	27-11-15 8:15	81	1	12
Journal of Pathology/OC/OC14_15.jpg	Observer6	17-11-15 11:37	81	0	8
Journal of Pathology/OC/OC14_15.jpg	Observer5	25-09-15 13:40	81	0	13
Journal of Pathology/OC/OC15_01.jpg	Observer1	23-09-15 17:56	81	3	7
Journal of Pathology/OC/OC15_01.jpg	Observer4	27-11-15 8:16	81	4	6
Journal of Pathology/OC/OC15_01.jpg	Observer6	17-11-15 11:38	81	2	9
Journal of Pathology/OC/OC15_01.jpg	Observer5	25-09-15 13:42	81	2	16
Journal of Pathology/OC/OC15_02.jpg	Observer1	23-09-15 17:57	81	10	11
Journal of Pathology/OC/OC15_02.jpg	Observer4	27-11-15 8:18	81	10	11
Journal of Pathology/OC/OC15_02.jpg	Observer6	17-11-15 11:39	81	8	19
Journal of Pathology/OC/OC15_02.jpg	Observer5	25-09-15 13:43	81	8	23
Journal of Pathology/OC/OC15_03.jpg	Observer1	23-09-15 17:57	81	1	12
Journal of Pathology/OC/OC15_03.jpg	Observer4	27-11-15 8:18	81	2	12
Journal of Pathology/OC/OC15_03.jpg	Observer6	17-11-15 11:40	81	1	14
Journal of Pathology/OC/OC15_03.jpg	Observer5	25-09-15 13:44	81	1	17
Journal of Pathology/OC/OC15_04.jpg	Observer1	23-09-15 17:57	81	3	21
Journal of Pathology/OC/OC15_04.jpg	Observer4	27-11-15 8:19	81	0	17
Journal of Pathology/OC/OC15_04.jpg	Observer6	17-11-15 11:41	81	2	21
Journal of Pathology/OC/OC15_04.jpg	Observer5	25-09-15 13:45	81	2	28
Journal of Pathology/OC/OC15_05.jpg	Observer1	23-09-15 17:58	81	5	16
Journal of Pathology/OC/OC15_05.jpg	Observer4	27-11-15 8:20	81	4	11
Journal of Pathology/OC/OC15_05.jpg	Observer6	17-11-15 11:41	81	3	23
Journal of Pathology/OC/OC15_05.jpg	Observer5	25-09-15 13:45	81	4	51
Journal of Pathology/OC/OC15_06.jpg	Observer1	23-09-15 17:58	81	2	32
Journal of Pathology/OC/OC15_06.jpg	Observer4	27-11-15 8:21	81	2	31
Journal of Pathology/OC/OC15_06.jpg	Observer6	17-11-15 11:42	81	0	20
Journal of Pathology/OC/OC15_06.jpg	Observer5	25-09-15 13:46	81	0	51
Journal of Pathology/OC/OC15_07.jpg	Observer1	23-09-15 17:58	81	0	14
Journal of Pathology/OC/OC15_07.jpg	Observer4	27-11-15 8:22	81	0	22
Journal of Pathology/OC/OC15_07.jpg	Observer6	17-11-15 11:43	81	0	17
Journal of Pathology/OC/OC15_07.jpg	Observer5	25-09-15 14:13	81	1	38
Journal of Pathology/OC/OC15_08.jpg	Observer1	23-09-15 17:59	81	2	13
Journal of Pathology/OC/OC15_08.jpg	Observer4	27-11-15 8:23	81	2	15
Journal of Pathology/OC/OC15_08.jpg	Observer6	17-11-15 11:43	81	1	14
Journal of Pathology/OC/OC15_08.jpg	Observer5	25-09-15 14:13	81	1	20
Journal of Pathology/OC/OC15_09.jpg	Observer1	23-09-15 17:59	81	4	31
Journal of Pathology/OC/OC15_09.jpg	Observer4	27-11-15 8:24	81	3	29
Journal of Pathology/OC/OC15_09.jpg	Observer6	17-11-15 11:45	81	2	29
Journal of Pathology/OC/OC15_09.jpg	Observer5	25-09-15 14:14	81	3	58
Journal of Pathology/OC/OC15_10.jpg	Observer1	23-09-15 17:59	81	2	18
Journal of Pathology/OC/OC15_10.jpg	Observer4	27-11-15 8:24	81	2	19
Journal of Pathology/OC/OC15_10.jpg	Observer6	17-11-15 11:45	81	1	18
Journal of Pathology/OC/OC15_10.jpg	Observer5	25-09-15 14:15	81	2	31
Journal of Pathology/OC/OC15_11.jpg	Observer1	23-09-15 18:00	81	3	10
Journal of Pathology/OC/OC15_11.jpg	Observer4	27-11-15 8:25	81	5	10
Journal of Pathology/OC/OC15_11.jpg	Observer6	17-11-15 11:46	81	2	11
Journal of Pathology/OC/OC15_11.jpg	Observer5	25-09-15 14:16	81	0	36
Journal of Pathology/OC/OC15_12.jpg	Observer1	23-09-15 18:00	81	2	15
Journal of Pathology/OC/OC15_12.jpg	Observer4	27-11-15 8:26	81	1	17
Journal of Pathology/OC/OC15_12.jpg	Observer6	17-11-15 11:47	81	0	19
Journal of Pathology/OC/OC15_12.jpg	Observer5	25-09-15 14:25	81	1	33
Journal of Pathology/OC/OC15_13.jpg	Observer1	23-09-15 18:01	81	6	28
Journal of Pathology/OC/OC15_13.jpg	Observer4	27-11-15 8:27	81	7	41
Journal of Pathology/OC/OC15_13.jpg	Observer6	17-11-15 11:51	81	1	40
Journal of Pathology/OC/OC15_13.jpg	Observer5	25-09-15 14:26	81	2	59
Journal of Pathology/OC/OC15_14.jpg	Observer1	23-09-15 18:01	81	0	1
Journal of Pathology/OC/OC15_14.jpg	Observer4	27-11-15 8:28	81	0	2
Journal of Pathology/OC/OC15_14.jpg	Observer6	17-11-15 16:48	81	0	2
Journal of Pathology/OC/OC15_14.jpg	Observer5	25-09-15 14:27	81	0	6
Journal of Pathology/OC/OC15_15.jpg	Observer1	23-09-15 18:01	81	0	18
Journal of Pathology/OC/OC15_15.jpg	Observer4	27-11-15 8:29	81	1	19
Journal of Pathology/OC/OC15_15.jpg	Observer6	17-11-15 16:49	81	0	21
Journal of Pathology/OC/OC15_15.jpg	Observer5	25-09-15 14:43	81	0	33
Journal of Pathology/OC/OC16_01.jpg	Observer1	23-09-15 18:02	81	0	10
Journal of Pathology/OC/OC16_01.jpg	Observer4	04-12-15 7:02	81	0	9
Journal of Pathology/OC/OC16_01.jpg	Observer6	17-11-15 16:49	81	0	8
Journal of Pathology/OC/OC16_01.jpg	Observer5	25-09-15 14:43	81	0	17
Journal of Pathology/OC/OC16_02.jpg	Observer1	23-09-15 18:02	81	0	24
Journal of Pathology/OC/OC16_02.jpg	Observer4	04-12-15 7:03	81	0	30
Journal of Pathology/OC/OC16_02.jpg	Observer6	17-11-15 16:50	81	0	22
Journal of Pathology/OC/OC16_02.jpg	Observer5	25-09-15 14:45	81	0	47
Journal of Pathology/OC/OC16_03.jpg	Observer1	23-09-15 18:02	81	0	5
Journal of Pathology/OC/OC16_03.jpg	Observer4	04-12-15 7:03	81	0	8
Journal of Pathology/OC/OC16_03.jpg	Observer6	17-11-15 16:51	81	0	5
Journal of Pathology/OC/OC16_03.jpg	Observer5	25-09-15 14:46	81	0	8
Journal of Pathology/OC/OC16_04.jpg	Observer1	23-09-15 18:02	81	0	15
Journal of Pathology/OC/OC16_04.jpg	Observer4	04-12-15 7:05	81	0	17
Journal of Pathology/OC/OC16_04.jpg	Observer6	17-11-15 16:52	81	0	15
Journal of Pathology/OC/OC16_04.jpg	Observer5	25-09-15 14:46	81	0	20
Journal of Pathology/OC/OC16_05.jpg	Observer1	23-09-15 18:03	81	2	10
Journal of Pathology/OC/OC16_05.jpg	Observer4	04-12-15 7:05	81	2	13
Journal of Pathology/OC/OC16_05.jpg	Observer6	17-11-15 16:54	81	1	10
Journal of Pathology/OC/OC16_05.jpg	Observer5	25-09-15 14:47	81	2	16
Journal of Pathology/OC/OC16_06.jpg	Observer1	23-09-15 18:03	81	1	13
Journal of Pathology/OC/OC16_06.jpg	Observer4	04-12-15 7:07	81	1	16
Journal of Pathology/OC/OC16_06.jpg	Observer6	17-11-15 16:54	81	0	16
Journal of Pathology/OC/OC16_06.jpg	Observer5	25-09-15 14:47	81	1	21
Journal of Pathology/OC/OC16_07.jpg	Observer1	23-09-15 18:04	81	1	27
Journal of Pathology/OC/OC16_07.jpg	Observer4	04-12-15 7:07	81	1	25
Journal of Pathology/OC/OC16_07.jpg	Observer6	17-11-15 16:56	81	1	25
Journal of Pathology/OC/OC16_07.jpg	Observer5	25-09-15 14:48	81	1	36
Journal of Pathology/OC/OC16_08.jpg	Observer1	23-09-15 18:04	81	0	15
Journal of Pathology/OC/OC16_08.jpg	Observer4	04-12-15 7:08	81	0	16
Journal of Pathology/OC/OC16_08.jpg	Observer6	17-11-15 16:58	81	1	17
Journal of Pathology/OC/OC16_08.jpg	Observer5	25-09-15 14:51	81	0	21
Journal of Pathology/OC/OC16_09.jpg	Observer1	23-09-15 18:04	81	2	11
Journal of Pathology/OC/OC16_09.jpg	Observer4	04-12-15 7:10	81	1	10
Journal of Pathology/OC/OC16_09.jpg	Observer6	17-11-15 16:59	81	1	10
Journal of Pathology/OC/OC16_09.jpg	Observer5	25-09-15 14:52	81	1	14
Journal of Pathology/OC/OC16_10.jpg	Observer1	23-09-15 18:04	81	1	3
Journal of Pathology/OC/OC16_10.jpg	Observer4	04-12-15 7:10	81	1	3
Journal of Pathology/OC/OC16_10.jpg	Observer6	17-11-15 17:00	81	0	3
Journal of Pathology/OC/OC16_10.jpg	Observer5	25-09-15 14:52	81	1	3
Journal of Pathology/OC/OC16_11.jpg	Observer1	23-09-15 18:05	81	3	28
Journal of Pathology/OC/OC16_11.jpg	Observer4	04-12-15 7:11	81	1	34
Journal of Pathology/OC/OC16_11.jpg	Observer6	17-11-15 17:01	81	1	27
Journal of Pathology/OC/OC16_11.jpg	Observer5	25-09-15 14:52	81	3	30
Journal of Pathology/OC/OC16_12.jpg	Observer1	23-09-15 18:05	81	0	18
Journal of Pathology/OC/OC16_12.jpg	Observer4	04-12-15 7:12	81	1	20
Journal of Pathology/OC/OC16_12.jpg	Observer6	17-11-15 17:02	81	0	13
Journal of Pathology/OC/OC16_12.jpg	Observer5	25-09-15 14:53	81	0	17
Journal of Pathology/OC/OC16_13.jpg	Observer1	23-09-15 18:05	81	3	18
Journal of Pathology/OC/OC16_13.jpg	Observer4	04-12-15 7:13	81	3	19
Journal of Pathology/OC/OC16_13.jpg	Observer6	17-11-15 17:03	81	2	13
Journal of Pathology/OC/OC16_13.jpg	Observer5	25-09-15 14:54	81	4	23
Journal of Pathology/OC/OC16_14.jpg	Observer1	23-09-15 18:06	81	1	14
Journal of Pathology/OC/OC16_14.jpg	Observer4	04-12-15 7:14	81	1	16
Journal of Pathology/OC/OC16_14.jpg	Observer6	17-11-15 17:03	81	1	12
Journal of Pathology/OC/OC16_14.jpg	Observer5	25-09-15 14:55	81	1	18
Journal of Pathology/OC/OC16_15.jpg	Observer1	23-09-15 18:06	81	1	14
Journal of Pathology/OC/OC16_15.jpg	Observer4	04-12-15 7:15	81	1	18
Journal of Pathology/OC/OC16_15.jpg	Observer6	17-11-15 17:04	81	1	15
Journal of Pathology/OC/OC16_15.jpg	Observer5	25-09-15 14:55	81	1	19
Journal of Pathology/OC/OC17_01.jpg	Observer1	23-09-15 18:06	81	0	10
Journal of Pathology/OC/OC17_01.jpg	Observer4	04-12-15 7:16	81	0	9
Journal of Pathology/OC/OC17_01.jpg	Observer6	17-11-15 17:05	81	1	10
Journal of Pathology/OC/OC17_01.jpg	Observer5	25-09-15 14:56	81	0	9
Journal of Pathology/OC/OC17_02.jpg	Observer1	23-09-15 18:06	81	2	27
Journal of Pathology/OC/OC17_02.jpg	Observer4	04-12-15 7:17	81	3	29
Journal of Pathology/OC/OC17_02.jpg	Observer6	17-11-15 17:06	81	2	30
Journal of Pathology/OC/OC17_02.jpg	Observer5	25-09-15 14:56	81	2	30
Journal of Pathology/OC/OC17_03.jpg	Observer1	23-09-15 18:07	81	1	8
Journal of Pathology/OC/OC17_03.jpg	Observer4	04-12-15 7:17	81	1	8
Journal of Pathology/OC/OC17_03.jpg	Observer6	17-11-15 17:08	81	0	8
Journal of Pathology/OC/OC17_03.jpg	Observer5	25-09-15 14:57	81	0	12
Journal of Pathology/OC/OC17_04.jpg	Observer1	23-09-15 18:07	81	1	16
Journal of Pathology/OC/OC17_04.jpg	Observer4	04-12-15 7:18	81	1	14
Journal of Pathology/OC/OC17_04.jpg	Observer6	17-11-15 17:09	81	0	15
Journal of Pathology/OC/OC17_04.jpg	Observer5	25-09-15 14:57	81	1	17
Journal of Pathology/OC/OC17_05.jpg	Observer1	23-09-15 18:07	81	1	5
Journal of Pathology/OC/OC17_05.jpg	Observer4	04-12-15 7:19	81	1	5
Journal of Pathology/OC/OC17_05.jpg	Observer5	25-09-15 14:58	81	1	6
Journal of Pathology/OC/OC17_06.jpg	Observer1	23-09-15 18:07	81	2	6
Journal of Pathology/OC/OC17_06.jpg	Observer4	04-12-15 7:19	76	1	7
Journal of Pathology/OC/OC17_06.jpg	Observer6	17-11-15 17:46	81	0	7
Journal of Pathology/OC/OC17_06.jpg	Observer5	25-09-15 14:58	81	2	11
Journal of Pathology/OC/OC17_07.jpg	Observer1	23-09-15 18:08	81	5	13
Journal of Pathology/OC/OC17_07.jpg	Observer4	04-12-15 7:20	81	2	12
Journal of Pathology/OC/OC17_07.jpg	Observer6	17-11-15 17:47	81	1	15
Journal of Pathology/OC/OC17_07.jpg	Observer5	25-09-15 14:58	81	2	17
Journal of Pathology/OC/OC17_08.jpg	Observer1	23-09-15 18:08	81	0	6
Journal of Pathology/OC/OC17_08.jpg	Observer4	04-12-15 7:21	81	0	6
Journal of Pathology/OC/OC17_08.jpg	Observer6	17-11-15 17:47	81	0	6
Journal of Pathology/OC/OC17_08.jpg	Observer5	25-09-15 14:59	81	0	7
Journal of Pathology/OC/OC17_09.jpg	Observer1	23-09-15 18:08	81	3	10
Journal of Pathology/OC/OC17_09.jpg	Observer4	04-12-15 7:21	81	3	10
Journal of Pathology/OC/OC17_09.jpg	Observer6	17-11-15 17:48	81	2	10
Journal of Pathology/OC/OC17_09.jpg	Observer5	25-09-15 14:59	81	2	14
Journal of Pathology/OC/OC17_10.jpg	Observer1	23-09-15 18:08	81	1	5
Journal of Pathology/OC/OC17_10.jpg	Observer4	04-12-15 7:22	81	1	5
Journal of Pathology/OC/OC17_10.jpg	Observer6	17-11-15 17:49	81	1	5
Journal of Pathology/OC/OC17_10.jpg	Observer5	25-09-15 14:59	81	1	5
Journal of Pathology/OC/OC17_11.jpg	Observer1	23-09-15 18:09	81	4	14
Journal of Pathology/OC/OC17_11.jpg	Observer4	04-12-15 7:23	81	3	14
Journal of Pathology/OC/OC17_11.jpg	Observer6	17-11-15 17:50	81	6	19
Journal of Pathology/OC/OC17_11.jpg	Observer5	25-09-15 15:00	81	4	15
Journal of Pathology/OC/OC17_12.jpg	Observer1	23-09-15 18:09	81	3	10
Journal of Pathology/OC/OC17_12.jpg	Observer4	04-12-15 7:24	81	2	11
Journal of Pathology/OC/OC17_12.jpg	Observer6	17-11-15 17:51	81	2	11
Journal of Pathology/OC/OC17_12.jpg	Observer5	25-09-15 15:01	81	2	12
Journal of Pathology/OC/OC17_13.jpg	Observer1	23-09-15 18:09	81	2	8
Journal of Pathology/OC/OC17_13.jpg	Observer4	04-12-15 7:25	81	1	9
Journal of Pathology/OC/OC17_13.jpg	Observer6	17-11-15 17:51	81	1	8
Journal of Pathology/OC/OC17_13.jpg	Observer5	25-09-15 15:01	81	2	10
Journal of Pathology/OC/OC17_14.jpg	Observer1	23-09-15 18:09	81	1	9
Journal of Pathology/OC/OC17_14.jpg	Observer4	04-12-15 7:25	81	1	10
Journal of Pathology/OC/OC17_14.jpg	Observer6	17-11-15 17:52	81	1	12
Journal of Pathology/OC/OC17_14.jpg	Observer5	25-09-15 15:01	81	1	13
Journal of Pathology/OC/OC17_15.jpg	Observer1	23-09-15 18:09	81	3	5
Journal of Pathology/OC/OC17_15.jpg	Observer4	04-12-15 7:26	81	3	7
Journal of Pathology/OC/OC17_15.jpg	Observer6	17-11-15 17:53	81	3	5
Journal of Pathology/OC/OC17_15.jpg	Observer5	25-09-15 15:02	81	4	6
Journal of Pathology/OC/OC18_01.jpg	Observer1	24-09-15 16:39	81	0	3
Journal of Pathology/OC/OC18_01.jpg	Observer4	04-12-15 7:26	81	0	5
Journal of Pathology/OC/OC18_01.jpg	Observer6	17-11-15 17:53	81	0	2
Journal of Pathology/OC/OC18_01.jpg	Observer5	25-09-15 15:02	81	0	3
Journal of Pathology/OC/OC18_02.jpg	Observer1	24-09-15 16:39	81	1	9
Journal of Pathology/OC/OC18_02.jpg	Observer4	04-12-15 7:27	81	1	10
Journal of Pathology/OC/OC18_02.jpg	Observer6	17-11-15 17:54	81	0	9
Journal of Pathology/OC/OC18_02.jpg	Observer5	25-09-15 15:02	81	0	9
Journal of Pathology/OC/OC18_03.jpg	Observer1	24-09-15 16:40	81	0	24
Journal of Pathology/OC/OC18_03.jpg	Observer4	04-12-15 7:28	81	0	24
Journal of Pathology/OC/OC18_03.jpg	Observer6	17-11-15 17:54	81	0	26
Journal of Pathology/OC/OC18_03.jpg	Observer5	25-09-15 15:03	81	0	30
Journal of Pathology/OC/OC18_04.jpg	Observer1	24-09-15 16:40	81	1	9
Journal of Pathology/OC/OC18_04.jpg	Observer4	04-12-15 7:29	81	0	10
Journal of Pathology/OC/OC18_04.jpg	Observer6	17-11-15 17:55	81	0	8
Journal of Pathology/OC/OC18_04.jpg	Observer5	25-09-15 15:04	81	1	11
Journal of Pathology/OC/OC18_05.jpg	Observer1	24-09-15 16:40	81	1	7
Journal of Pathology/OC/OC18_05.jpg	Observer4	04-12-15 7:30	81	1	7
Journal of Pathology/OC/OC18_05.jpg	Observer6	17-11-15 17:55	81	0	8
Journal of Pathology/OC/OC18_05.jpg	Observer5	25-09-15 15:04	81	1	6
Journal of Pathology/OC/OC18_06.jpg	Observer1	24-09-15 16:41	81	1	8
Journal of Pathology/OC/OC18_06.jpg	Observer4	04-12-15 7:31	81	1	8
Journal of Pathology/OC/OC18_06.jpg	Observer6	17-11-15 17:56	81	0	8
Journal of Pathology/OC/OC18_06.jpg	Observer5	25-09-15 15:05	81	0	14
Journal of Pathology/OC/OC18_07.jpg	Observer1	24-09-15 16:42	81	2	16
Journal of Pathology/OC/OC18_07.jpg	Observer4	04-12-15 7:32	81	1	19
Journal of Pathology/OC/OC18_07.jpg	Observer6	17-11-15 17:56	81	1	20
Journal of Pathology/OC/OC18_07.jpg	Observer5	25-09-15 15:05	81	2	18	lots of background
Journal of Pathology/OC/OC18_08.jpg	Observer1	24-09-15 16:45	81	4	20
Journal of Pathology/OC/OC18_08.jpg	Observer4	04-12-15 7:32	81	4	16
Journal of Pathology/OC/OC18_08.jpg	Observer6	17-11-15 17:57	81	3	19
Journal of Pathology/OC/OC18_08.jpg	Observer5	25-09-15 15:06	81	3	21
Journal of Pathology/OC/OC18_09.jpg	Observer1	24-09-15 16:45	81	2	9
Journal of Pathology/OC/OC18_09.jpg	Observer4	04-12-15 7:33	81	1	7
Journal of Pathology/OC/OC18_09.jpg	Observer6	17-11-15 17:58	81	0	10
Journal of Pathology/OC/OC18_09.jpg	Observer5	25-09-15 15:07	81	2	13	lots of background
Journal of Pathology/OC/OC18_10.jpg	Observer1	24-09-15 16:47	81	0	6
Journal of Pathology/OC/OC18_10.jpg	Observer4	04-12-15 7:34	81	0	4	opgelet: tumorcel kleuren aan!
Journal of Pathology/OC/OC18_10.jpg	Observer6	17-11-15 17:58	81	0	6
Journal of Pathology/OC/OC18_10.jpg	Observer5	25-09-15 15:08	81	0	8	very hard to count - lots of background
Journal of Pathology/OC/OC18_11.jpg	Observer1	24-09-15 16:47	81	0	6
Journal of Pathology/OC/OC18_11.jpg	Observer4	04-12-15 7:36	81	1	3	kleuring geslaagd??
Journal of Pathology/OC/OC18_11.jpg	Observer6	17-11-15 17:59	81	0	3
Journal of Pathology/OC/OC18_11.jpg	Observer5	25-09-15 15:08	81	0	6
Journal of Pathology/OC/OC18_12.jpg	Observer1	24-09-15 16:48	81	1	6
Journal of Pathology/OC/OC18_12.jpg	Observer4	04-12-15 7:36	81	0	3
Journal of Pathology/OC/OC18_12.jpg	Observer6	17-11-15 17:59	81	0	3
Journal of Pathology/OC/OC18_12.jpg	Observer5	25-09-15 15:09	81	0	5
Journal of Pathology/OC/OC18_13.jpg	Observer1	24-09-15 16:48	81	0	13
Journal of Pathology/OC/OC18_13.jpg	Observer4	04-12-15 7:37	81	0	9
Journal of Pathology/OC/OC18_13.jpg	Observer6	17-11-15 18:00	81	0	14
Journal of Pathology/OC/OC18_13.jpg	Observer5	25-09-15 15:09	81	0	11
Journal of Pathology/OC/OC18_14.jpg	Observer1	24-09-15 16:49	81	1	20
Journal of Pathology/OC/OC18_14.jpg	Observer4	04-12-15 7:38	81	0	18
Journal of Pathology/OC/OC18_14.jpg	Observer6	23-11-15 15:42	81	0	14
Journal of Pathology/OC/OC18_14.jpg	Observer5	25-09-15 15:10	81	0	19
Journal of Pathology/OC/OC18_15.jpg	Observer1	24-09-15 16:49	81	3	15
Journal of Pathology/OC/OC18_15.jpg	Observer4	04-12-15 7:39	81	2	13
Journal of Pathology/OC/OC18_15.jpg	Observer6	23-11-15 15:45	81	4	22
Journal of Pathology/OC/OC18_15.jpg	Observer5	25-09-15 15:10	81	2	19
Journal of Pathology/OC/OC19_01.jpg	Observer1	24-09-15 16:50	81	6	19
Journal of Pathology/OC/OC19_01.jpg	Observer4	04-12-15 7:40	81	5	20
Journal of Pathology/OC/OC19_01.jpg	Observer6	23-11-15 15:46	81	4	20
Journal of Pathology/OC/OC19_01.jpg	Observer5	25-09-15 15:11	81	3	19
Journal of Pathology/OC/OC19_02.jpg	Observer1	24-09-15 16:50	81	2	14
Journal of Pathology/OC/OC19_02.jpg	Observer4	04-12-15 7:41	81	0	17	wat zwakkere kleuring?
Journal of Pathology/OC/OC19_02.jpg	Observer6	23-11-15 15:46	81	0	11
Journal of Pathology/OC/OC19_02.jpg	Observer5	25-09-15 15:11	81	0	24
Journal of Pathology/OC/OC19_03.jpg	Observer1	24-09-15 16:51	81	0	13
Journal of Pathology/OC/OC19_03.jpg	Observer4	04-12-15 7:42	81	0	15	wat zwakkere kleuring
Journal of Pathology/OC/OC19_03.jpg	Observer6	23-11-15 15:54	81	0	17
Journal of Pathology/OC/OC19_03.jpg	Observer5	25-09-15 15:12	81	0	15
Journal of Pathology/OC/OC19_04.jpg	Observer1	24-09-15 16:52	81	2	13
Journal of Pathology/OC/OC19_04.jpg	Observer4	04-12-15 7:42	81	2	13
Journal of Pathology/OC/OC19_04.jpg	Observer6	23-11-15 15:55	81	2	12
Journal of Pathology/OC/OC19_04.jpg	Observer5	25-09-15 15:12	81	2	16
Journal of Pathology/OC/OC19_05.jpg	Observer1	24-09-15 16:52	81	0	14
Journal of Pathology/OC/OC19_05.jpg	Observer4	04-12-15 7:43	80	1	13
Journal of Pathology/OC/OC19_05.jpg	Observer6	23-11-15 15:55	81	0	15
Journal of Pathology/OC/OC19_05.jpg	Observer5	25-09-15 15:13	81	0	15
Journal of Pathology/OC/OC19_06.jpg	Observer1	24-09-15 16:52	81	1	12
Journal of Pathology/OC/OC19_06.jpg	Observer4	04-12-15 7:44	81	1	9
Journal of Pathology/OC/OC19_06.jpg	Observer6	23-11-15 15:56	81	1	13
Journal of Pathology/OC/OC19_06.jpg	Observer5	25-09-15 15:14	81	0	16
Journal of Pathology/OC/OC19_07.jpg	Observer1	24-09-15 16:53	81	8	25
Journal of Pathology/OC/OC19_07.jpg	Observer4	04-12-15 7:45	81	8	24
Journal of Pathology/OC/OC19_07.jpg	Observer6	23-11-15 15:57	81	7	30
Journal of Pathology/OC/OC19_07.jpg	Observer5	25-09-15 15:15	81	8	23
Journal of Pathology/OC/OC19_08.jpg	Observer1	24-09-15 16:53	81	10	19
Journal of Pathology/OC/OC19_08.jpg	Observer4	04-12-15 7:46	81	7	18
Journal of Pathology/OC/OC19_08.jpg	Observer6	23-11-15 15:58	81	8	21
Journal of Pathology/OC/OC19_08.jpg	Observer5	25-09-15 15:16	81	10	21
Journal of Pathology/OC/OC19_09.jpg	Observer1	24-09-15 17:00	81	6	59
Journal of Pathology/OC/OC19_09.jpg	Observer4	04-12-15 7:47	81	6	52
Journal of Pathology/OC/OC19_09.jpg	Observer6	23-11-15 15:59	81	5	50
Journal of Pathology/OC/OC19_09.jpg	Observer5	25-09-15 15:17	81	5	63
Journal of Pathology/OC/OC19_10.jpg	Observer1	24-09-15 17:01	81	7	20
Journal of Pathology/OC/OC19_10.jpg	Observer4	04-12-15 7:48	81	11	18
Journal of Pathology/OC/OC19_10.jpg	Observer6	23-11-15 16:00	81	12	23
Journal of Pathology/OC/OC19_10.jpg	Observer5	25-09-15 15:19	81	14	27
Journal of Pathology/OC/OC19_11.jpg	Observer1	24-09-15 17:02	81	2	14
Journal of Pathology/OC/OC19_11.jpg	Observer4	04-12-15 7:49	81	3	14
Journal of Pathology/OC/OC19_11.jpg	Observer6	23-11-15 16:01	81	2	15
Journal of Pathology/OC/OC19_11.jpg	Observer5	25-09-15 15:19	81	2	17
Journal of Pathology/OC/OC19_12.jpg	Observer1	24-09-15 17:02	81	0	8
Journal of Pathology/OC/OC19_12.jpg	Observer4	04-12-15 7:50	81	0	9
Journal of Pathology/OC/OC19_12.jpg	Observer6	23-11-15 16:01	81	0	6
Journal of Pathology/OC/OC19_12.jpg	Observer5	25-09-15 15:20	81	0	9
Journal of Pathology/OC/OC19_13.jpg	Observer1	24-09-15 17:03	81	0	14
Journal of Pathology/OC/OC19_13.jpg	Observer4	04-12-15 7:50	81	0	13	wat zwakkere kleuring
Journal of Pathology/OC/OC19_13.jpg	Observer6	23-11-15 16:02	81	0	9
Journal of Pathology/OC/OC19_13.jpg	Observer5	25-09-15 15:20	81	1	12
Journal of Pathology/OC/OC19_14.jpg	Observer1	24-09-15 17:03	81	1	12
Journal of Pathology/OC/OC19_14.jpg	Observer4	04-12-15 7:55	81	2	10
Journal of Pathology/OC/OC19_14.jpg	Observer6	23-11-15 16:02	81	0	11
Journal of Pathology/OC/OC19_14.jpg	Observer5	25-09-15 15:21	81	0	11
Journal of Pathology/OC/OC19_15.jpg	Observer1	24-09-15 17:03	81	2	20
Journal of Pathology/OC/OC19_15.jpg	Observer4	04-12-15 7:55	81	1	20
Journal of Pathology/OC/OC19_15.jpg	Observer6	23-11-15 16:03	81	1	20
Journal of Pathology/OC/OC19_15.jpg	Observer5	25-09-15 15:22	81	1	22
Journal of Pathology/OC/OC2_01.jpg	Observer1	24-09-15 17:05	81	1	8
Journal of Pathology/OC/OC2_01.jpg	Observer4	04-12-15 7:56	81	2	10
Journal of Pathology/OC/OC2_01.jpg	Observer6	23-11-15 16:03	81	1	5
Journal of Pathology/OC/OC2_01.jpg	Observer5	25-09-15 15:26	81	1	8	gast
Journal of Pathology/OC/OC2_02.jpg	Observer1	24-09-15 17:06	81	1	6
Journal of Pathology/OC/OC2_02.jpg	Observer4	04-12-15 7:57	76	1	5
Journal of Pathology/OC/OC2_02.jpg	Observer6	23-11-15 16:04	76	1	6
Journal of Pathology/OC/OC2_02.jpg	Observer5	25-09-15 15:29	81	1	6
Journal of Pathology/OC/OC2_03.jpg	Observer1	24-09-15 17:06	81	0	7
Journal of Pathology/OC/OC2_03.jpg	Observer4	04-12-15 7:58	77	2	8
Journal of Pathology/OC/OC2_03.jpg	Observer6	23-11-15 16:05	81	0	10
Journal of Pathology/OC/OC2_03.jpg	Observer5	25-09-15 15:31	81	0	9
Journal of Pathology/OC/OC2_04.jpg	Observer1	24-09-15 17:06	81	3	14
Journal of Pathology/OC/OC2_04.jpg	Observer4	04-12-15 7:59	81	2	21
Journal of Pathology/OC/OC2_04.jpg	Observer6	23-11-15 16:06	81	2	19
Journal of Pathology/OC/OC2_04.jpg	Observer5	25-09-15 15:33	81	3	15
Journal of Pathology/OC/OC2_05.jpg	Observer1	24-09-15 17:07	81	6	20
Journal of Pathology/OC/OC2_05.jpg	Observer4	04-12-15 8:00	81	7	17
Journal of Pathology/OC/OC2_05.jpg	Observer6	23-11-15 16:06	81	6	20
Journal of Pathology/OC/OC2_05.jpg	Observer5	25-09-15 15:34	81	7	19	nd
Journal of Pathology/OC/OC2_06.jpg	Observer1	24-09-15 17:08	81	1	42
Journal of Pathology/OC/OC2_06.jpg	Observer4	04-12-15 8:02	81	5	50
Journal of Pathology/OC/OC2_06.jpg	Observer6	23-11-15 16:08	81	2	42
Journal of Pathology/OC/OC2_06.jpg	Observer5	25-09-15 15:35	81	3	45
Journal of Pathology/OC/OC2_07.jpg	Observer1	24-09-15 17:08	81	3	12
Journal of Pathology/OC/OC2_07.jpg	Observer4	04-12-15 8:03	77	3	12
Journal of Pathology/OC/OC2_07.jpg	Observer6	23-11-15 16:09	79	3	13
Journal of Pathology/OC/OC2_07.jpg	Observer5	25-09-15 15:36	81	2	12
Journal of Pathology/OC/OC2_08.jpg	Observer1	24-09-15 17:09	81	1	13
Journal of Pathology/OC/OC2_08.jpg	Observer4	04-12-15 8:04	81	1	16
Journal of Pathology/OC/OC2_08.jpg	Observer6	23-11-15 16:10	81	1	12
Journal of Pathology/OC/OC2_08.jpg	Observer5	25-09-15 15:36	81	1	23
Journal of Pathology/OC/OC2_09.jpg	Observer1	24-09-15 17:09	81	2	17
Journal of Pathology/OC/OC2_09.jpg	Observer4	04-12-15 8:05	81	1	24
Journal of Pathology/OC/OC2_09.jpg	Observer6	23-11-15 16:10	81	1	18
Journal of Pathology/OC/OC2_09.jpg	Observer5	25-09-15 15:37	81	2	19
Journal of Pathology/OC/OC2_10.jpg	Observer1	24-09-15 17:09	81	2	11	detachment
Journal of Pathology/OC/OC2_10.jpg	Observer4	04-12-15 8:06	81	4	14
Journal of Pathology/OC/OC2_10.jpg	Observer6	23-11-15 16:11	81	1	11
Journal of Pathology/OC/OC2_10.jpg	Observer5	25-09-15 15:37	81	2	11
Journal of Pathology/OC/OC2_11.jpg	Observer1	24-09-15 17:10	81	1	22
Journal of Pathology/OC/OC2_11.jpg	Observer4	04-12-15 8:07	80	0	29
Journal of Pathology/OC/OC2_11.jpg	Observer6	23-11-15 16:13	81	0	22
Journal of Pathology/OC/OC2_11.jpg	Observer5	25-09-15 15:38	81	1	26
Journal of Pathology/OC/OC2_12.jpg	Observer1	24-09-15 17:10	81	3	10
Journal of Pathology/OC/OC2_12.jpg	Observer4	04-12-15 8:08	81	3	11
Journal of Pathology/OC/OC2_12.jpg	Observer6	23-11-15 16:13	81	2	9
Journal of Pathology/OC/OC2_12.jpg	Observer5	25-09-15 15:39	81	3	26
Journal of Pathology/OC/OC2_13.jpg	Observer1	24-09-15 17:10	81	3	11
Journal of Pathology/OC/OC2_13.jpg	Observer4	04-12-15 8:08	81	2	14
Journal of Pathology/OC/OC2_13.jpg	Observer6	23-11-15 16:15	81	2	11
Journal of Pathology/OC/OC2_13.jpg	Observer5	25-09-15 15:39	81	3	13
Journal of Pathology/OC/OC2_14.jpg	Observer1	24-09-15 17:11	81	6	12
Journal of Pathology/OC/OC2_14.jpg	Observer4	04-12-15 8:09	81	6	12
Journal of Pathology/OC/OC2_14.jpg	Observer6	23-11-15 16:15	81	4	12
Journal of Pathology/OC/OC2_14.jpg	Observer5	25-09-15 15:40	81	5	13
Journal of Pathology/OC/OC2_15.jpg	Observer1	24-09-15 17:11	81	2	4
Journal of Pathology/OC/OC2_15.jpg	Observer4	04-12-15 8:10	81	2	4
Journal of Pathology/OC/OC2_15.jpg	Observer6	23-11-15 16:16	81	1	5
Journal of Pathology/OC/OC2_15.jpg	Observer5	25-09-15 15:40	81	1	7
Journal of Pathology/OC/OC20_01.jpg	Observer1	24-09-15 17:14	81	13	61
Journal of Pathology/OC/OC20_01.jpg	Observer4	04-12-15 8:12	81	12	51
Journal of Pathology/OC/OC20_01.jpg	Observer6	23-11-15 16:18	81	9	59
Journal of Pathology/OC/OC20_01.jpg	Observer5	25-09-15 15:45	81	14	65
Journal of Pathology/OC/OC20_02.jpg	Observer1	24-09-15 17:16	81	13	38
Journal of Pathology/OC/OC20_02.jpg	Observer4	04-12-15 8:14	81	11	42
Journal of Pathology/OC/OC20_02.jpg	Observer6	23-11-15 16:19	81	9	43
Journal of Pathology/OC/OC20_02.jpg	Observer5	25-09-15 15:47	81	13	51
Journal of Pathology/OC/OC20_03.jpg	Observer1	25-09-15 16:06	74	15	40
Journal of Pathology/OC/OC20_03.jpg	Observer4	04-12-15 8:16	78	10	34
Journal of Pathology/OC/OC20_03.jpg	Observer6	23-11-15 16:21	81	10	39
Journal of Pathology/OC/OC20_03.jpg	Observer5	25-09-15 15:48	81	10	37
Journal of Pathology/OC/OC20_04.jpg	Observer1	25-09-15 16:08	81	3	8
Journal of Pathology/OC/OC20_04.jpg	Observer4	04-12-15 8:17	81	3	7
Journal of Pathology/OC/OC20_04.jpg	Observer6	23-11-15 16:21	81	1	10
Journal of Pathology/OC/OC20_04.jpg	Observer5	25-09-15 15:49	81	3	9
Journal of Pathology/OC/OC20_05.jpg	Observer1	25-09-15 16:09	81	3	26
Journal of Pathology/OC/OC20_05.jpg	Observer4	04-12-15 8:18	81	2	19
Journal of Pathology/OC/OC20_05.jpg	Observer6	23-11-15 16:22	81	1	21
Journal of Pathology/OC/OC20_05.jpg	Observer5	25-09-15 15:50	81	2	22
Journal of Pathology/OC/OC20_06.jpg	Observer1	25-09-15 16:10	81	11	88
Journal of Pathology/OC/OC20_06.jpg	Observer4	04-12-15 8:20	81	9	98
Journal of Pathology/OC/OC20_06.jpg	Observer6	23-11-15 16:24	81	6	91
Journal of Pathology/OC/OC20_06.jpg	Observer5	25-09-15 15:52	81	12	101
Journal of Pathology/OC/OC20_07.jpg	Observer1	25-09-15 16:29	81	16	53
Journal of Pathology/OC/OC20_07.jpg	Observer4	04-12-15 8:21	81	13	42
Journal of Pathology/OC/OC20_07.jpg	Observer6	23-11-15 16:26	81	10	41
Journal of Pathology/OC/OC20_07.jpg	Observer5	25-09-15 15:56	81	12	66
Journal of Pathology/OC/OC20_08.jpg	Observer1	25-09-15 16:30	81	10	49
Journal of Pathology/OC/OC20_08.jpg	Observer4	04-12-15 8:24	81	11	51	moeilijk
Journal of Pathology/OC/OC20_08.jpg	Observer6	26-11-15 14:35	81	7	65
Journal of Pathology/OC/OC20_08.jpg	Observer5	25-09-15 15:57	81	16	67
Journal of Pathology/OC/OC20_09.jpg	Observer1	25-09-15 16:31	81	6	9
Journal of Pathology/OC/OC20_09.jpg	Observer4	04-12-15 8:24	81	4	23
Journal of Pathology/OC/OC20_09.jpg	Observer6	26-11-15 14:36	81	2	14
Journal of Pathology/OC/OC20_09.jpg	Observer5	25-09-15 15:59	81	3	30
Journal of Pathology/OC/OC20_10.jpg	Observer1	25-09-15 16:31	81	2	16
Journal of Pathology/OC/OC20_10.jpg	Observer4	04-12-15 8:25	81	2	16
Journal of Pathology/OC/OC20_10.jpg	Observer6	26-11-15 14:36	81	1	14
Journal of Pathology/OC/OC20_10.jpg	Observer5	25-09-15 15:59	81	2	16
Journal of Pathology/OC/OC20_11.jpg	Observer1	25-09-15 16:32	81	3	33
Journal of Pathology/OC/OC20_11.jpg	Observer4	04-12-15 8:26	81	5	38
Journal of Pathology/OC/OC20_11.jpg	Observer6	26-11-15 14:37	81	5	22
Journal of Pathology/OC/OC20_11.jpg	Observer5	25-09-15 16:01	81	4	41
Journal of Pathology/OC/OC20_12.jpg	Observer1	25-09-15 16:33	81	3	0
Journal of Pathology/OC/OC20_12.jpg	Observer4	04-12-15 8:27	81	2	1
Journal of Pathology/OC/OC20_12.jpg	Observer6	26-11-15 14:38	81	2	2
Journal of Pathology/OC/OC20_12.jpg	Observer5	25-09-15 16:01	81	2	3
Journal of Pathology/OC/OC20_13.jpg	Observer1	25-09-15 16:34	81	5	20
Journal of Pathology/OC/OC20_13.jpg	Observer4	04-12-15 8:28	81	6	15
Journal of Pathology/OC/OC20_13.jpg	Observer6	30-11-15 15:57	81	3	28
Journal of Pathology/OC/OC20_13.jpg	Observer5	25-09-15 16:02	81	4	22
Journal of Pathology/OC/OC20_14.jpg	Observer1	25-09-15 16:35	81	4	33
Journal of Pathology/OC/OC20_14.jpg	Observer4	04-12-15 8:29	81	6	36
Journal of Pathology/OC/OC20_14.jpg	Observer6	30-11-15 15:58	81	4	34
Journal of Pathology/OC/OC20_14.jpg	Observer5	25-09-15 16:06	81	3	36
Journal of Pathology/OC/OC20_15.jpg	Observer1	25-09-15 16:35	81	1	14
Journal of Pathology/OC/OC20_15.jpg	Observer4	04-12-15 8:30	81	1	16
Journal of Pathology/OC/OC20_15.jpg	Observer6	30-11-15 15:59	81	1	19
Journal of Pathology/OC/OC20_15.jpg	Observer5	25-09-15 16:06	81	1	33
Journal of Pathology/OC/OC21_01.jpg	Observer1	25-09-15 16:35	81	1	5
Journal of Pathology/OC/OC21_01.jpg	Observer6	30-11-15 15:59	81	1	5
Journal of Pathology/OC/OC21_01.jpg	Observer5	25-09-15 16:07	81	1	7
Journal of Pathology/OC/OC21_02.jpg	Observer1	25-09-15 16:35	81	1	11
Journal of Pathology/OC/OC21_02.jpg	Observer6	30-11-15 16:00	81	1	10
Journal of Pathology/OC/OC21_02.jpg	Observer5	25-09-15 16:07	81	1	10
Journal of Pathology/OC/OC21_03.jpg	Observer1	25-09-15 16:36	81	2	6
Journal of Pathology/OC/OC21_03.jpg	Observer6	30-11-15 16:01	81	1	10
Journal of Pathology/OC/OC21_03.jpg	Observer5	25-09-15 16:08	81	1	8
Journal of Pathology/OC/OC21_04.jpg	Observer1	25-09-15 16:36	81	1	13
Journal of Pathology/OC/OC21_04.jpg	Observer6	30-11-15 16:01	81	0	12
Journal of Pathology/OC/OC21_04.jpg	Observer5	25-09-15 16:08	81	1	13
Journal of Pathology/OC/OC21_05.jpg	Observer1	25-09-15 16:36	81	1	7
Journal of Pathology/OC/OC21_05.jpg	Observer6	30-11-15 16:02	81	1	7
Journal of Pathology/OC/OC21_05.jpg	Observer5	25-09-15 16:08	81	0	7
Journal of Pathology/OC/OC21_06.jpg	Observer1	25-09-15 16:36	81	1	2
Journal of Pathology/OC/OC21_06.jpg	Observer6	30-11-15 16:03	81	1	2
Journal of Pathology/OC/OC21_06.jpg	Observer5	25-09-15 16:09	81	1	3
Journal of Pathology/OC/OC21_07.jpg	Observer1	25-09-15 16:37	81	2	8
Journal of Pathology/OC/OC21_07.jpg	Observer6	30-11-15 16:04	81	2	9
Journal of Pathology/OC/OC21_07.jpg	Observer5	25-09-15 16:09	81	2	12
Journal of Pathology/OC/OC21_08.jpg	Observer1	25-09-15 16:37	81	0	2
Journal of Pathology/OC/OC21_08.jpg	Observer6	30-11-15 16:04	81	0	2
Journal of Pathology/OC/OC21_08.jpg	Observer5	25-09-15 16:09	81	0	2
Journal of Pathology/OC/OC21_09.jpg	Observer1	25-09-15 16:37	81	1	7
Journal of Pathology/OC/OC21_09.jpg	Observer6	30-11-15 16:05	81	0	7
Journal of Pathology/OC/OC21_09.jpg	Observer5	25-09-15 16:10	81	1	7
Journal of Pathology/OC/OC21_10.jpg	Observer1	25-09-15 16:37	81	0	0
Journal of Pathology/OC/OC21_10.jpg	Observer6	30-11-15 16:06	81	0	0
Journal of Pathology/OC/OC21_10.jpg	Observer5	25-09-15 16:10	81	0	0
Journal of Pathology/OC/OC21_11.jpg	Observer1	25-09-15 16:37	81	0	1
Journal of Pathology/OC/OC21_11.jpg	Observer6	30-11-15 16:06	81	0	1
Journal of Pathology/OC/OC21_11.jpg	Observer5	25-09-15 16:10	81	0	2
Journal of Pathology/OC/OC21_12.jpg	Observer1	25-09-15 16:38	81	0	2
Journal of Pathology/OC/OC21_12.jpg	Observer6	30-11-15 16:06	81	0	2
Journal of Pathology/OC/OC21_12.jpg	Observer5	25-09-15 16:10	81	0	2
Journal of Pathology/OC/OC21_13.jpg	Observer1	25-09-15 16:38	81	1	3
Journal of Pathology/OC/OC21_13.jpg	Observer6	30-11-15 16:08	81	1	3
Journal of Pathology/OC/OC21_13.jpg	Observer5	25-09-15 16:11	81	2	4
Journal of Pathology/OC/OC21_14.jpg	Observer1	25-09-15 16:38	81	5	3
Journal of Pathology/OC/OC21_14.jpg	Observer6	30-11-15 16:09	81	4	3
Journal of Pathology/OC/OC21_14.jpg	Observer5	25-09-15 16:11	81	4	10
Journal of Pathology/OC/OC21_15.jpg	Observer1	25-09-15 16:39	81	1	7
Journal of Pathology/OC/OC21_15.jpg	Observer6	30-11-15 16:12	81	1	6
Journal of Pathology/OC/OC21_15.jpg	Observer5	25-09-15 16:11	81	1	8
Journal of Pathology/OC/OC3_01.jpg	Observer1	25-09-15 16:39	81	2	8
Journal of Pathology/OC/OC3_01.jpg	Observer6	30-11-15 16:13	81	1	10
Journal of Pathology/OC/OC3_01.jpg	Observer5	25-09-15 16:12	81	2	10
Journal of Pathology/OC/OC3_02.jpg	Observer1	25-09-15 16:39	75	1	28
Journal of Pathology/OC/OC3_02.jpg	Observer6	30-11-15 16:14	81	0	30
Journal of Pathology/OC/OC3_02.jpg	Observer5	25-09-15 16:13	81	1	36
Journal of Pathology/OC/OC3_03.jpg	Observer1	25-09-15 16:40	81	1	12
Journal of Pathology/OC/OC3_03.jpg	Observer6	30-11-15 16:14	81	1	14
Journal of Pathology/OC/OC3_03.jpg	Observer5	25-09-15 16:13	81	1	16
Journal of Pathology/OC/OC3_04.jpg	Observer1	25-09-15 16:40	81	2	7
Journal of Pathology/OC/OC3_04.jpg	Observer6	30-11-15 16:15	81	1	6
Journal of Pathology/OC/OC3_04.jpg	Observer5	25-09-15 16:13	81	2	8
Journal of Pathology/OC/OC3_05.jpg	Observer1	25-09-15 16:40	81	0	17
Journal of Pathology/OC/OC3_05.jpg	Observer6	30-11-15 16:26	81	0	18
Journal of Pathology/OC/OC3_05.jpg	Observer5	25-09-15 16:14	81	0	22
Journal of Pathology/OC/OC3_06.jpg	Observer1	25-09-15 16:41	81	5	31
Journal of Pathology/OC/OC3_06.jpg	Observer6	30-11-15 16:27	81	3	32
Journal of Pathology/OC/OC3_06.jpg	Observer5	25-09-15 16:14	81	2	31
Journal of Pathology/OC/OC3_07.jpg	Observer1	25-09-15 16:41	81	0	6
Journal of Pathology/OC/OC3_07.jpg	Observer6	30-11-15 16:27	81	0	5
Journal of Pathology/OC/OC3_07.jpg	Observer5	25-09-15 16:15	81	0	8
Journal of Pathology/OC/OC3_08.jpg	Observer1	25-09-15 16:42	81	2	10
Journal of Pathology/OC/OC3_08.jpg	Observer6	30-11-15 16:28	81	2	9
Journal of Pathology/OC/OC3_08.jpg	Observer5	25-09-15 16:15	81	1	11
Journal of Pathology/OC/OC3_09.jpg	Observer1	25-09-15 16:42	81	0	8
Journal of Pathology/OC/OC3_09.jpg	Observer6	30-11-15 16:28	81	0	8
Journal of Pathology/OC/OC3_09.jpg	Observer5	25-09-15 16:16	81	0	12
Journal of Pathology/OC/OC3_10.jpg	Observer1	25-09-15 16:42	81	1	7
Journal of Pathology/OC/OC3_10.jpg	Observer6	30-11-15 16:29	81	1	8
Journal of Pathology/OC/OC3_10.jpg	Observer5	25-09-15 16:17	81	1	11
Journal of Pathology/OC/OC3_11.jpg	Observer1	25-09-15 16:43	81	0	3
Journal of Pathology/OC/OC3_11.jpg	Observer6	30-11-15 16:29	81	0	3
Journal of Pathology/OC/OC3_11.jpg	Observer5	25-09-15 16:17	81	0	5
Journal of Pathology/OC/OC3_12.jpg	Observer1	25-09-15 16:43	81	1	4
Journal of Pathology/OC/OC3_12.jpg	Observer6	30-11-15 16:30	81	1	4
Journal of Pathology/OC/OC3_12.jpg	Observer5	25-09-15 16:18	81	1	5
Journal of Pathology/OC/OC3_13.jpg	Observer1	25-09-15 16:43	81	0	7
Journal of Pathology/OC/OC3_13.jpg	Observer6	30-11-15 16:30	81	0	8
Journal of Pathology/OC/OC3_13.jpg	Observer5	25-09-15 16:18	81	0	7
Journal of Pathology/OC/OC3_14.jpg	Observer1	25-09-15 16:43	81	2	15
Journal of Pathology/OC/OC3_14.jpg	Observer6	30-11-15 16:31	81	2	14
Journal of Pathology/OC/OC3_14.jpg	Observer5	25-09-15 16:18	81	2	14
Journal of Pathology/OC/OC3_15.jpg	Observer1	25-09-15 16:44	81	4	6
Journal of Pathology/OC/OC3_15.jpg	Observer6	30-11-15 16:32	81	3	7
Journal of Pathology/OC/OC3_15.jpg	Observer5	25-09-15 16:19	81	3	6
Journal of Pathology/OC/OC4_01.jpg	Observer1	25-09-15 16:44	81	0	28
Journal of Pathology/OC/OC4_01.jpg	Observer6	30-11-15 16:33	81	0	25
Journal of Pathology/OC/OC4_01.jpg	Observer5	25-09-15 16:19	81	0	33
Journal of Pathology/OC/OC4_02.jpg	Observer1	25-09-15 16:45	81	2	13
Journal of Pathology/OC/OC4_02.jpg	Observer6	30-11-15 16:33	81	2	15
Journal of Pathology/OC/OC4_02.jpg	Observer5	25-09-15 16:20	81	1	17
Journal of Pathology/OC/OC4_03.jpg	Observer1	25-09-15 16:45	81	11	5
Journal of Pathology/OC/OC4_03.jpg	Observer6	30-11-15 16:34	81	11	6
Journal of Pathology/OC/OC4_03.jpg	Observer5	25-09-15 16:21	81	12	6
Journal of Pathology/OC/OC4_04.jpg	Observer1	25-09-15 16:45	81	4	9
Journal of Pathology/OC/OC4_04.jpg	Observer6	30-11-15 16:35	81	1	11
Journal of Pathology/OC/OC4_04.jpg	Observer5	25-09-15 16:21	81	1	14
Journal of Pathology/OC/OC4_05.jpg	Observer1	25-09-15 16:46	81	0	24
Journal of Pathology/OC/OC4_05.jpg	Observer6	30-11-15 16:35	81	0	30
Journal of Pathology/OC/OC4_05.jpg	Observer5	25-09-15 16:22	81	0	38
Journal of Pathology/OC/OC4_06.jpg	Observer1	25-09-15 16:46	81	1	3
Journal of Pathology/OC/OC4_06.jpg	Observer6	30-11-15 16:36	81	0	5
Journal of Pathology/OC/OC4_06.jpg	Observer5	25-09-15 16:22	81	1	7
Journal of Pathology/OC/OC4_07.jpg	Observer1	25-09-15 16:46	81	0	3
Journal of Pathology/OC/OC4_07.jpg	Observer6	30-11-15 16:36	81	0	3
Journal of Pathology/OC/OC4_07.jpg	Observer5	25-09-15 16:22	81	0	3
Journal of Pathology/OC/OC4_08.jpg	Observer1	25-09-15 16:46	81	2	7
Journal of Pathology/OC/OC4_08.jpg	Observer6	30-11-15 16:37	81	4	7
Journal of Pathology/OC/OC4_08.jpg	Observer5	25-09-15 16:23	81	4	9
Journal of Pathology/OC/OC4_09.jpg	Observer1	25-09-15 16:47	81	4	19
Journal of Pathology/OC/OC4_09.jpg	Observer6	30-11-15 16:37	81	4	22
Journal of Pathology/OC/OC4_09.jpg	Observer5	25-09-15 16:23	81	5	26
Journal of Pathology/OC/OC4_10.jpg	Observer1	25-09-15 16:47	81	1	4
Journal of Pathology/OC/OC4_10.jpg	Observer6	30-11-15 16:55	81	0	4
Journal of Pathology/OC/OC4_10.jpg	Observer5	25-09-15 16:23	81	0	5
Journal of Pathology/OC/OC4_11.jpg	Observer1	25-09-15 16:47	81	1	4	out-of-focus
Journal of Pathology/OC/OC4_11.jpg	Observer6	30-11-15 16:55	81	1	4
Journal of Pathology/OC/OC4_11.jpg	Observer5	25-09-15 16:24	81	3	5	OOF
Journal of Pathology/OC/OC4_12.jpg	Observer1	25-09-15 16:48	81	0	4
Journal of Pathology/OC/OC4_12.jpg	Observer6	30-11-15 16:56	81	0	4
Journal of Pathology/OC/OC4_12.jpg	Observer5	25-09-15 16:24	81	0	9
Journal of Pathology/OC/OC4_13.jpg	Observer1	25-09-15 16:48	81	1	1
Journal of Pathology/OC/OC4_13.jpg	Observer6	30-11-15 16:56	81	0	1
Journal of Pathology/OC/OC4_13.jpg	Observer5	25-09-15 16:25	81	1	2
Journal of Pathology/OC/OC4_14.jpg	Observer1	25-09-15 16:48	81	1	8
Journal of Pathology/OC/OC4_14.jpg	Observer6	30-11-15 16:57	81	0	12
Journal of Pathology/OC/OC4_14.jpg	Observer5	25-09-15 16:25	81	0	11
Journal of Pathology/OC/OC4_15.jpg	Observer1	25-09-15 16:48	81	0	3
Journal of Pathology/OC/OC4_15.jpg	Observer6	30-11-15 16:58	81	2	3
Journal of Pathology/OC/OC4_15.jpg	Observer5	25-09-15 16:25	81	0	4
Journal of Pathology/OC/OC5_01.jpg	Observer1	25-09-15 16:49	81	4	18
Journal of Pathology/OC/OC5_01.jpg	Observer6	30-11-15 17:00	81	1	20
Journal of Pathology/OC/OC5_01.jpg	Observer5	25-09-15 16:26	81	2	22
Journal of Pathology/OC/OC5_02.jpg	Observer1	25-09-15 16:49	81	0	14
Journal of Pathology/OC/OC5_02.jpg	Observer6	30-11-15 17:08	81	0	17
Journal of Pathology/OC/OC5_02.jpg	Observer5	25-09-15 16:27	81	0	13
Journal of Pathology/OC/OC5_03.jpg	Observer1	25-09-15 16:50	81	1	7
Journal of Pathology/OC/OC5_03.jpg	Observer6	30-11-15 17:08	81	0	8
Journal of Pathology/OC/OC5_03.jpg	Observer5	25-09-15 16:27	81	1	7
Journal of Pathology/OC/OC5_04.jpg	Observer1	25-09-15 16:50	81	4	13
Journal of Pathology/OC/OC5_04.jpg	Observer6	30-11-15 17:09	81	3	15
Journal of Pathology/OC/OC5_04.jpg	Observer5	25-09-15 16:27	81	3	15
Journal of Pathology/OC/OC5_05.jpg	Observer1	25-09-15 16:50	81	0	11
Journal of Pathology/OC/OC5_05.jpg	Observer6	30-11-15 17:10	81	0	11
Journal of Pathology/OC/OC5_05.jpg	Observer5	25-09-15 16:28	81	0	13
Journal of Pathology/OC/OC5_06.jpg	Observer1	25-09-15 16:51	81	4	12
Journal of Pathology/OC/OC5_06.jpg	Observer6	30-11-15 17:10	81	3	13
Journal of Pathology/OC/OC5_06.jpg	Observer5	25-09-15 16:29	81	3	16
Journal of Pathology/OC/OC5_07.jpg	Observer1	25-09-15 16:51	81	0	11
Journal of Pathology/OC/OC5_07.jpg	Observer6	30-11-15 17:11	81	0	11
Journal of Pathology/OC/OC5_07.jpg	Observer5	25-09-15 16:29	81	0	16
Journal of Pathology/OC/OC5_08.jpg	Observer1	25-09-15 16:52	81	1	7
Journal of Pathology/OC/OC5_08.jpg	Observer6	30-11-15 17:12	81	2	14
Journal of Pathology/OC/OC5_08.jpg	Observer5	25-09-15 16:30	81	3	27
Journal of Pathology/OC/OC5_09.jpg	Observer1	25-09-15 16:52	81	0	8
Journal of Pathology/OC/OC5_09.jpg	Observer6	30-11-15 17:14	81	0	10
Journal of Pathology/OC/OC5_09.jpg	Observer5	25-09-15 16:30	81	0	11
Journal of Pathology/OC/OC5_10.jpg	Observer1	25-09-15 16:52	81	2	13
Journal of Pathology/OC/OC5_10.jpg	Observer6	30-11-15 17:14	81	1	13
Journal of Pathology/OC/OC5_10.jpg	Observer5	25-09-15 16:31	81	1	15
Journal of Pathology/OC/OC5_11.jpg	Observer1	25-09-15 16:53	81	9	24
Journal of Pathology/OC/OC5_11.jpg	Observer6	30-11-15 17:15	77	10	23
Journal of Pathology/OC/OC5_11.jpg	Observer5	25-09-15 16:32	81	10	27
Journal of Pathology/OC/OC5_12.jpg	Observer1	25-09-15 16:54	81	6	20
Journal of Pathology/OC/OC5_12.jpg	Observer6	30-11-15 17:16	81	5	24
Journal of Pathology/OC/OC5_12.jpg	Observer5	25-09-15 16:33	81	6	35
Journal of Pathology/OC/OC5_13.jpg	Observer1	25-09-15 16:54	81	2	7
Journal of Pathology/OC/OC5_13.jpg	Observer6	30-11-15 17:16	81	2	9
Journal of Pathology/OC/OC5_13.jpg	Observer5	25-09-15 16:33	81	2	13
Journal of Pathology/OC/OC5_14.jpg	Observer1	25-09-15 16:54	81	2	6
Journal of Pathology/OC/OC5_14.jpg	Observer6	30-11-15 17:17	81	0	5
Journal of Pathology/OC/OC5_14.jpg	Observer5	25-09-15 16:34	81	0	5
Journal of Pathology/OC/OC5_15.jpg	Observer1	25-09-15 16:55	81	1	11
Journal of Pathology/OC/OC5_15.jpg	Observer6	30-11-15 17:17	81	1	13
Journal of Pathology/OC/OC5_15.jpg	Observer5	25-09-15 16:34	81	2	13
Journal of Pathology/OC/OC6_01.jpg	Observer1	25-09-15 16:55	81	2	16
Journal of Pathology/OC/OC6_01.jpg	Observer6	30-11-15 17:18	81	2	19
Journal of Pathology/OC/OC6_01.jpg	Observer5	25-09-15 16:34	81	2	19
Journal of Pathology/OC/OC6_02.jpg	Observer1	25-09-15 16:56	81	0	6
Journal of Pathology/OC/OC6_02.jpg	Observer6	30-11-15 17:18	81	0	7
Journal of Pathology/OC/OC6_02.jpg	Observer5	25-09-15 16:35	81	0	9
Journal of Pathology/OC/OC6_03.jpg	Observer1	25-09-15 16:56	81	3	25
Journal of Pathology/OC/OC6_03.jpg	Observer6	30-11-15 17:19	81	3	30
Journal of Pathology/OC/OC6_03.jpg	Observer5	25-09-15 16:36	81	3	40
Journal of Pathology/OC/OC6_04.jpg	Observer1	25-09-15 16:57	81	7	29
Journal of Pathology/OC/OC6_04.jpg	Observer6	30-11-15 17:20	78	5	31
Journal of Pathology/OC/OC6_04.jpg	Observer5	25-09-15 16:37	81	6	28
Journal of Pathology/OC/OC6_05.jpg	Observer1	25-09-15 16:58	81	1	9
Journal of Pathology/OC/OC6_05.jpg	Observer6	30-11-15 17:20	81	0	9
Journal of Pathology/OC/OC6_05.jpg	Observer5	25-09-15 16:37	81	1	10
Journal of Pathology/OC/OC6_06.jpg	Observer1	25-09-15 16:58	81	2	10
Journal of Pathology/OC/OC6_06.jpg	Observer6	30-11-15 17:21	81	2	14
Journal of Pathology/OC/OC6_06.jpg	Observer5	25-09-15 16:38	81	2	15
Journal of Pathology/OC/OC6_07.jpg	Observer1	25-09-15 16:59	81	1	11
Journal of Pathology/OC/OC6_07.jpg	Observer6	30-11-15 17:21	77	1	17
Journal of Pathology/OC/OC6_07.jpg	Observer5	25-09-15 16:38	81	1	16
Journal of Pathology/OC/OC6_08.jpg	Observer1	25-09-15 16:59	81	0	4
Journal of Pathology/OC/OC6_08.jpg	Observer6	30-11-15 17:22	78	0	3
Journal of Pathology/OC/OC6_08.jpg	Observer5	25-09-15 16:38	81	0	4
Journal of Pathology/OC/OC6_09.jpg	Observer1	25-09-15 16:59	76	0	0
Journal of Pathology/OC/OC6_09.jpg	Observer6	30-11-15 17:22	77	0	0
Journal of Pathology/OC/OC6_09.jpg	Observer5	25-09-15 16:39	77	0	0
Journal of Pathology/OC/OC6_10.jpg	Observer1	25-09-15 17:00	67	5	15
Journal of Pathology/OC/OC6_10.jpg	Observer6	30-11-15 17:23	69	3	17
Journal of Pathology/OC/OC6_10.jpg	Observer5	25-09-15 16:39	77	5	18
Journal of Pathology/OC/OC6_11.jpg	Observer1	25-09-15 17:00	81	3	9
Journal of Pathology/OC/OC6_11.jpg	Observer6	30-11-15 17:24	81	1	9
Journal of Pathology/OC/OC6_11.jpg	Observer5	25-09-15 16:40	81	3	9
Journal of Pathology/OC/OC6_12.jpg	Observer1	25-09-15 17:00	81	5	16
Journal of Pathology/OC/OC6_12.jpg	Observer6	30-11-15 17:24	81	4	17
Journal of Pathology/OC/OC6_12.jpg	Observer5	25-09-15 16:40	81	5	17
Journal of Pathology/OC/OC6_13.jpg	Observer1	25-09-15 17:01	81	5	16
Journal of Pathology/OC/OC6_13.jpg	Observer6	30-11-15 17:25	81	5	23
Journal of Pathology/OC/OC6_13.jpg	Observer5	25-09-15 16:41	81	5	31
Journal of Pathology/OC/OC6_14.jpg	Observer1	25-09-15 17:02	81	1	12
Journal of Pathology/OC/OC6_14.jpg	Observer6	30-11-15 17:25	81	0	25
Journal of Pathology/OC/OC6_14.jpg	Observer5	25-09-15 16:41	81	1	29
Journal of Pathology/OC/OC6_15.jpg	Observer1	25-09-15 17:02	62	3	7
Journal of Pathology/OC/OC6_15.jpg	Observer6	30-11-15 17:26	66	3	14
Journal of Pathology/OC/OC6_15.jpg	Observer5	25-09-15 16:42	71	3	16
Journal of Pathology/OC/OC7_01.jpg	Observer1	25-09-15 17:02	81	1	9
Journal of Pathology/OC/OC7_01.jpg	Observer6	30-11-15 17:28	81	0	9
Journal of Pathology/OC/OC7_01.jpg	Observer5	25-09-15 16:43	81	0	12	oof
Journal of Pathology/OC/OC7_02.jpg	Observer1	25-09-15 17:03	81	1	8
Journal of Pathology/OC/OC7_02.jpg	Observer6	30-11-15 17:29	81	1	8
Journal of Pathology/OC/OC7_02.jpg	Observer5	25-09-15 16:44	81	1	8
Journal of Pathology/OC/OC7_03.jpg	Observer1	25-09-15 17:03	81	3	5
Journal of Pathology/OC/OC7_03.jpg	Observer6	30-11-15 17:36	81	2	5
Journal of Pathology/OC/OC7_03.jpg	Observer5	25-09-15 16:44	81	1	7
Journal of Pathology/OC/OC7_04.jpg	Observer1	25-09-15 17:04	81	2	18
Journal of Pathology/OC/OC7_04.jpg	Observer6	30-11-15 17:37	81	1	21
Journal of Pathology/OC/OC7_04.jpg	Observer5	25-09-15 16:47	81	1	28
Journal of Pathology/OC/OC7_05.jpg	Observer1	25-09-15 17:04	81	2	4
Journal of Pathology/OC/OC7_05.jpg	Observer6	30-11-15 17:37	81	2	3
Journal of Pathology/OC/OC7_05.jpg	Observer5	25-09-15 16:47	81	2	4
Journal of Pathology/OC/OC7_06.jpg	Observer1	25-09-15 17:04	81	1	6
Journal of Pathology/OC/OC7_06.jpg	Observer6	30-11-15 17:38	81	1	8
Journal of Pathology/OC/OC7_06.jpg	Observer5	25-09-15 16:47	81	1	9
Journal of Pathology/OC/OC7_07.jpg	Observer1	25-09-15 17:04	81	0	14
Journal of Pathology/OC/OC7_07.jpg	Observer6	30-11-15 17:38	81	0	14
Journal of Pathology/OC/OC7_07.jpg	Observer5	25-09-15 16:48	81	0	18
Journal of Pathology/OC/OC7_08.jpg	Observer1	25-09-15 17:04	81	0	8
Journal of Pathology/OC/OC7_08.jpg	Observer6	30-11-15 17:39	81	0	9
Journal of Pathology/OC/OC7_08.jpg	Observer5	25-09-15 16:48	81	0	8
Journal of Pathology/OC/OC7_09.jpg	Observer1	25-09-15 17:05	81	1	13
Journal of Pathology/OC/OC7_09.jpg	Observer6	30-11-15 17:39	81	1	13
Journal of Pathology/OC/OC7_09.jpg	Observer5	25-09-15 16:48	81	1	12
Journal of Pathology/OC/OC7_10.jpg	Observer1	25-09-15 17:05	81	4	17
Journal of Pathology/OC/OC7_10.jpg	Observer6	30-11-15 17:40	81	2	19
Journal of Pathology/OC/OC7_10.jpg	Observer5	25-09-15 16:49	81	3	21
Journal of Pathology/OC/OC7_11.jpg	Observer1	25-09-15 17:06	81	1	12
Journal of Pathology/OC/OC7_11.jpg	Observer6	30-11-15 17:41	81	1	14
Journal of Pathology/OC/OC7_11.jpg	Observer5	25-09-15 16:50	81	1	13
Journal of Pathology/OC/OC7_12.jpg	Observer1	25-09-15 17:06	81	1	5
Journal of Pathology/OC/OC7_12.jpg	Observer6	30-11-15 17:41	81	1	7
Journal of Pathology/OC/OC7_12.jpg	Observer5	25-09-15 16:50	81	1	4
Journal of Pathology/OC/OC7_13.jpg	Observer1	25-09-15 17:06	81	1	9
Journal of Pathology/OC/OC7_13.jpg	Observer6	30-11-15 17:42	81	1	10
Journal of Pathology/OC/OC7_13.jpg	Observer5	25-09-15 16:50	81	1	12
Journal of Pathology/OC/OC7_14.jpg	Observer1	25-09-15 17:06	81	0	7
Journal of Pathology/OC/OC7_14.jpg	Observer6	30-11-15 17:42	81	0	9
Journal of Pathology/OC/OC7_14.jpg	Observer5	25-09-15 16:51	81	1	7
Journal of Pathology/OC/OC7_15.jpg	Observer1	25-09-15 17:07	81	3	26
Journal of Pathology/OC/OC7_15.jpg	Observer6	30-11-15 17:43	81	3	32
Journal of Pathology/OC/OC7_15.jpg	Observer5	25-09-15 16:51	81	3	37
Journal of Pathology/OC/OC8_01.jpg	Observer1	25-09-15 17:07	81	0	8	faint staining
Journal of Pathology/OC/OC8_01.jpg	Observer6	30-11-15 17:43	81	0	16
Journal of Pathology/OC/OC8_01.jpg	Observer5	25-09-15 16:52	81	0	18
Journal of Pathology/OC/OC8_02.jpg	Observer1	25-09-15 17:07	81	2	9
Journal of Pathology/OC/OC8_02.jpg	Observer6	30-11-15 17:44	81	2	9
Journal of Pathology/OC/OC8_02.jpg	Observer5	25-09-15 16:52	81	3	21
Journal of Pathology/OC/OC8_03.jpg	Observer1	25-09-15 17:07	81	1	5
Journal of Pathology/OC/OC8_03.jpg	Observer6	30-11-15 17:45	81	0	8
Journal of Pathology/OC/OC8_03.jpg	Observer5	25-09-15 16:53	81	1	15
Journal of Pathology/OC/OC8_04.jpg	Observer1	25-09-15 17:08	81	0	5	faint staining
Journal of Pathology/OC/OC8_04.jpg	Observer6	30-11-15 17:45	81	1	12
Journal of Pathology/OC/OC8_04.jpg	Observer5	25-09-15 16:53	81	0	11
Journal of Pathology/OC/OC8_05.jpg	Observer1	25-09-15 17:08	81	0	5
Journal of Pathology/OC/OC8_05.jpg	Observer6	30-11-15 17:46	81	0	6
Journal of Pathology/OC/OC8_05.jpg	Observer5	25-09-15 16:54	81	0	10
Journal of Pathology/OC/OC8_06.jpg	Observer1	25-09-15 17:08	81	0	15
Journal of Pathology/OC/OC8_06.jpg	Observer6	30-11-15 17:46	81	0	18
Journal of Pathology/OC/OC8_06.jpg	Observer5	25-09-15 16:54	81	1	24
Journal of Pathology/OC/OC8_07.jpg	Observer1	25-09-15 17:09	81	0	7
Journal of Pathology/OC/OC8_07.jpg	Observer6	30-11-15 17:47	81	0	9
Journal of Pathology/OC/OC8_07.jpg	Observer5	25-09-15 16:54	81	0	10
Journal of Pathology/OC/OC8_08.jpg	Observer1	25-09-15 17:09	81	0	5
Journal of Pathology/OC/OC8_08.jpg	Observer6	05-11-15 15:25	81	0	13
Journal of Pathology/OC/OC8_08.jpg	Observer5	25-09-15 16:55	81	0	11
Journal of Pathology/OC/OC8_09.jpg	Observer1	25-09-15 17:09	81	1	12
Journal of Pathology/OC/OC8_09.jpg	Observer6	30-11-15 17:47	81	1	8
Journal of Pathology/OC/OC8_09.jpg	Observer5	25-09-15 16:56	81	1	14
Journal of Pathology/OC/OC8_10.jpg	Observer1	25-09-15 17:10	81	3	7
Journal of Pathology/OC/OC8_10.jpg	Observer6	30-11-15 17:48	81	1	9
Journal of Pathology/OC/OC8_10.jpg	Observer5	25-09-15 16:56	81	1	11
Journal of Pathology/OC/OC8_11.jpg	Observer1	25-09-15 17:10	81	0	2
Journal of Pathology/OC/OC8_11.jpg	Observer6	30-11-15 17:48	81	0	3
Journal of Pathology/OC/OC8_11.jpg	Observer5	25-09-15 16:57	81	0	2
Journal of Pathology/OC/OC8_12.jpg	Observer1	25-09-15 17:10	81	1	3
Journal of Pathology/OC/OC8_12.jpg	Observer6	30-11-15 17:48	81	1	5
Journal of Pathology/OC/OC8_12.jpg	Observer5	25-09-15 16:57	81	1	5
Journal of Pathology/OC/OC8_13.jpg	Observer1	25-09-15 17:10	81	0	7
Journal of Pathology/OC/OC8_13.jpg	Observer6	30-11-15 17:49	81	0	11
Journal of Pathology/OC/OC8_13.jpg	Observer5	25-09-15 16:58	81	0	14
Journal of Pathology/OC/OC8_14.jpg	Observer1	25-09-15 17:10	81	0	4
Journal of Pathology/OC/OC8_14.jpg	Observer6	30-11-15 17:49	81	0	7
Journal of Pathology/OC/OC8_14.jpg	Observer5	25-09-15 16:58	81	0	7
Journal of Pathology/OC/OC8_15.jpg	Observer1	25-09-15 17:10	81	0	9
Journal of Pathology/OC/OC8_15.jpg	Observer6	30-11-15 17:50	81	0	18
Journal of Pathology/OC/OC8_15.jpg	Observer5	25-09-15 16:59	81	0	21
Journal of Pathology/OC/OC9_01.jpg	Observer1	25-09-15 17:12	81	2	10
Journal of Pathology/OC/OC9_01.jpg	Observer6	30-11-15 17:52	81	1	9
Journal of Pathology/OC/OC9_01.jpg	Observer5	25-09-15 16:59	81	2	15
Journal of Pathology/OC/OC9_02.jpg	Observer1	25-09-15 17:12	81	0	4	CD31 positive T cells
Journal of Pathology/OC/OC9_02.jpg	Observer6	30-11-15 17:52	81	1	52
Journal of Pathology/OC/OC9_02.jpg	Observer5	25-09-15 17:00	81	2	28
Journal of Pathology/OC/OC9_03.jpg	Observer1	25-09-15 17:12	81	1	11
Journal of Pathology/OC/OC9_03.jpg	Observer6	30-11-15 17:53	81	1	20
Journal of Pathology/OC/OC9_03.jpg	Observer5	25-09-15 17:01	81	2	36
Journal of Pathology/OC/OC9_04.jpg	Observer1	25-09-15 17:13	81	0	8
Journal of Pathology/OC/OC9_04.jpg	Observer6	30-11-15 17:53	81	1	12
Journal of Pathology/OC/OC9_04.jpg	Observer5	25-09-15 17:01	81	1	20
Journal of Pathology/OC/OC9_05.jpg	Observer1	25-09-15 17:14	81	1	5	CD31 positive T cells
Journal of Pathology/OC/OC9_05.jpg	Observer6	30-11-15 17:54	81	1	49
Journal of Pathology/OC/OC9_05.jpg	Observer5	25-09-15 17:07	81	4	55	infiltrates?
Journal of Pathology/OC/OC9_06.jpg	Observer1	25-09-15 17:14	81	0	9
Journal of Pathology/OC/OC9_06.jpg	Observer6	30-11-15 17:54	81	0	14
Journal of Pathology/OC/OC9_06.jpg	Observer5	25-09-15 17:08	81	1	20
Journal of Pathology/OC/OC9_07.jpg	Observer1	25-09-15 17:14	81	0	5	CD31 positive T cells
Journal of Pathology/OC/OC9_07.jpg	Observer6	30-11-15 17:55	81	1	23
Journal of Pathology/OC/OC9_07.jpg	Observer5	25-09-15 17:09	81	1	20
Journal of Pathology/OC/OC9_08.jpg	Observer1	25-09-15 17:14	81	5	10
Journal of Pathology/OC/OC9_08.jpg	Observer6	30-11-15 17:55	81	2	16
Journal of Pathology/OC/OC9_08.jpg	Observer5	25-09-15 17:10	81	3	24
Journal of Pathology/OC/OC9_09.jpg	Observer1	25-09-15 17:15	81	0	5	CD31 positive T cells
Journal of Pathology/OC/OC9_09.jpg	Observer6	30-11-15 17:56	81	1	10
Journal of Pathology/OC/OC9_09.jpg	Observer5	25-09-15 17:10	81	2	10
Journal of Pathology/OC/OC9_10.jpg	Observer1	25-09-15 17:15	81	1	2	CD31 positive T cells
Journal of Pathology/OC/OC9_10.jpg	Observer6	30-11-15 17:58	81	8	68
Journal of Pathology/OC/OC9_10.jpg	Observer5	25-09-15 17:11	81	7	4	infiltrate?
Journal of Pathology/OC/OC9_11.jpg	Observer1	25-09-15 17:16	81	4	5	CD31 positive T cells
Journal of Pathology/OC/OC9_11.jpg	Observer6	30-11-15 17:58	81	5	29
Journal of Pathology/OC/OC9_11.jpg	Observer5	25-09-15 17:13	81	5	38	infiltrate?
Journal of Pathology/OC/OC9_12.jpg	Observer1	25-09-15 17:16	81	0	4	CD31 positive T cells
Journal of Pathology/OC/OC9_12.jpg	Observer6	30-11-15 17:59	81	2	50
Journal of Pathology/OC/OC9_12.jpg	Observer5	25-09-15 17:14	81	4	54	infiltrate?
Journal of Pathology/OC/OC9_13.jpg	Observer1	25-09-15 17:16	81	0	3	CD31 positive T cells
Journal of Pathology/OC/OC9_13.jpg	Observer6	30-11-15 18:00	81	0	9
Journal of Pathology/OC/OC9_13.jpg	Observer5	25-09-15 17:14	81	0	16	infiltrate?
Journal of Pathology/OC/OC9_14.jpg	Observer1	25-09-15 17:16	81	0	4	CD31 positive T cells
Journal of Pathology/OC/OC9_14.jpg	Observer6	30-11-15 18:00	81	2	46
Journal of Pathology/OC/OC9_14.jpg	Observer5	25-09-15 17:15	81	3	47	infiltrate?
Journal of Pathology/OC/OC9_15.jpg	Observer1	25-09-15 17:17	81	0	5	CD31 positive T cells
Journal of Pathology/OC/OC9_15.jpg	Observer6	30-11-15 18:01	81	2	54
Journal of Pathology/OC/OC9_15.jpg	Observer5	25-09-15 17:16	81	4	56	infiltrate?
Journal of Pathology/RCC/RCC1_12.jpg	Observer5	03-08-15 11:18	81	7	6	test data
Journal of Pathology/TrainingSet/OC/CD31_05170392B0003S_01.jpg	Observer1	01-09-15 11:52	81	1	9
Journal of Pathology/TrainingSet/OC/CD31_05170392B0003S_01.jpg	Observer4	22-09-15 15:54	81	1	10
Journal of Pathology/TrainingSet/OC/CD31_05170392B0003S_01.jpg	Observer6	07-09-15 15:59	81	1	5
Journal of Pathology/TrainingSet/OC/CD31_05170392B0003S_01.jpg	Observer5	01-09-15 16:11	81	0	6
Journal of Pathology/TrainingSet/OC/CD31_05170392B0003S_02.jpg	Observer1	01-09-15 11:55	81	4	24
Journal of Pathology/TrainingSet/OC/CD31_05170392B0003S_02.jpg	Observer4	22-09-15 15:56	81	4	24
Journal of Pathology/TrainingSet/OC/CD31_05170392B0003S_02.jpg	Observer6	07-09-15 16:01	81	4	17
Journal of Pathology/TrainingSet/OC/CD31_05170392B0003S_02.jpg	Observer5	07-09-15 15:28	81	3	21
Journal of Pathology/TrainingSet/OC/CD31_05170392B0003S_03.jpg	Observer1	01-09-15 11:58	81	7	20
Journal of Pathology/TrainingSet/OC/CD31_05170392B0003S_03.jpg	Observer4	22-09-15 15:58	81	8	26
Journal of Pathology/TrainingSet/OC/CD31_05170392B0003S_03.jpg	Observer6	07-09-15 16:02	79	7	21
Journal of Pathology/TrainingSet/OC/CD31_05170392B0003S_03.jpg	Observer5	01-09-15 16:14	81	6	21
Journal of Pathology/TrainingSet/OC/CD31_05170392B0003S_04.jpg	Observer1	04-09-15 15:03	80	1	14
Journal of Pathology/TrainingSet/OC/CD31_05170392B0003S_04.jpg	Observer4	22-09-15 15:59	81	1	14
Journal of Pathology/TrainingSet/OC/CD31_05170392B0003S_04.jpg	Observer6	07-09-15 16:03	80	1	12
Journal of Pathology/TrainingSet/OC/CD31_05170392B0003S_04.jpg	Observer5	01-09-15 16:15	81	1	12
Journal of Pathology/TrainingSet/OC/CD31_05170392B0003S_05.jpg	Observer1	01-09-15 11:59	81	1	12
Journal of Pathology/TrainingSet/OC/CD31_05170392B0003S_05.jpg	Observer4	22-09-15 16:01	81	0	17
Journal of Pathology/TrainingSet/OC/CD31_05170392B0003S_05.jpg	Observer6	07-09-15 16:04	81	1	14
Journal of Pathology/TrainingSet/OC/CD31_05170392B0003S_05.jpg	Observer5	01-09-15 16:16	81	0	11
Journal of Pathology/TrainingSet/OC/CD31_05170392B0003S_06.jpg	Observer1	04-09-15 15:04	81	2	19
Journal of Pathology/TrainingSet/OC/CD31_05170392B0003S_06.jpg	Observer4	22-09-15 16:02	81	2	21
Journal of Pathology/TrainingSet/OC/CD31_05170392B0003S_06.jpg	Observer6	07-09-15 16:05	81	1	22
Journal of Pathology/TrainingSet/OC/CD31_05170392B0003S_06.jpg	Observer5	01-09-15 16:17	81	2	17
Journal of Pathology/TrainingSet/OC/CD31_05170392B0003S_07.jpg	Observer1	01-09-15 12:00	81	0	20
Journal of Pathology/TrainingSet/OC/CD31_05170392B0003S_07.jpg	Observer4	22-09-15 16:03	81	0	20
Journal of Pathology/TrainingSet/OC/CD31_05170392B0003S_07.jpg	Observer6	07-09-15 16:06	81	0	19
Journal of Pathology/TrainingSet/OC/CD31_05170392B0003S_07.jpg	Observer5	01-09-15 16:18	81	1	19
Journal of Pathology/TrainingSet/OC/CD31_05170392B0003S_08.jpg	Observer1	01-09-15 12:01	81	1	5
Journal of Pathology/TrainingSet/OC/CD31_05170392B0003S_08.jpg	Observer4	22-09-15 16:06	81	1	6
Journal of Pathology/TrainingSet/OC/CD31_05170392B0003S_08.jpg	Observer6	07-09-15 16:07	81	1	5
Journal of Pathology/TrainingSet/OC/CD31_05170392B0003S_08.jpg	Observer5	01-09-15 16:18	81	1	7
Journal of Pathology/TrainingSet/OC/CD31_05170392B0003S_09.jpg	Observer1	04-09-15 15:04	81	5	13
Journal of Pathology/TrainingSet/OC/CD31_05170392B0003S_09.jpg	Observer4	22-09-15 16:08	81	4	18
Journal of Pathology/TrainingSet/OC/CD31_05170392B0003S_09.jpg	Observer6	07-09-15 16:09	81	4	15	vessels are not stained (error ??)
Journal of Pathology/TrainingSet/OC/CD31_05170392B0003S_09.jpg	Observer5	01-09-15 16:20	81	0	0	Poor staining. Hard to interpret accurately.
Journal of Pathology/TrainingSet/OC/CD31_05170392B0003S_10.jpg	Observer1	01-09-15 12:03	81	0	10
Journal of Pathology/TrainingSet/OC/CD31_05170392B0003S_10.jpg	Observer4	22-09-15 16:08	81	0	11
Journal of Pathology/TrainingSet/OC/CD31_05170392B0003S_10.jpg	Observer6	07-09-15 16:09	81	0	10
Journal of Pathology/TrainingSet/OC/CD31_05170392B0003S_10.jpg	Observer5	01-09-15 16:21	81	0	7
Journal of Pathology/TrainingSet/OC/CD31_05170392B0003S_11.jpg	Observer1	04-09-15 15:05	66	1	2
Journal of Pathology/TrainingSet/OC/CD31_05170392B0003S_11.jpg	Observer4	22-09-15 16:09	81	1	2
Journal of Pathology/TrainingSet/OC/CD31_05170392B0003S_11.jpg	Observer6	07-09-15 16:15	77	0	2
Journal of Pathology/TrainingSet/OC/CD31_05170392B0003S_11.jpg	Observer5	07-09-15 15:33	81	1	2
Scanned Images/Projects/P0372/CD31/CRC/Round1/CD31_CRC1_01.jpg	Observer4	23-07-15 7:07	81	9	9
Scanned Images/Projects/P0372/CD31/CRC/Round1/CD31_CRC1_02.jpg	Observer4	23-07-15 7:10	81	4	8
Scanned Images/Projects/P0372/CD31/CRC/Round1/CD31_CRC1_03.jpg	Observer4	23-07-15 7:12	81	6	26
Scanned Images/Projects/P0372/CD31/CRC/Round1/CD31_CRC1_04.jpg	Observer4	23-07-15 7:13	79	9	24
Scanned Images/Projects/P0372/CD31/CRC/Round1/CD31_CRC1_05.jpg	Observer4	23-07-15 7:14	72	2	17
Scanned Images/Projects/P0372/CD31/CRC/Round1/CD31_CRC1_06.jpg	Observer4	23-07-15 7:15	74	6	17
Scanned Images/Projects/P0372/CD31/CRC/Round1/CD31_CRC1_07.jpg	Observer4	23-07-15 7:17	81	5	17
Scanned Images/Projects/P0372/CD31/CRC/Round1/CD31_CRC1_08.jpg	Observer4	23-07-15 7:19	80	13	46
Scanned Images/Projects/P0372/CD31/CRC/Round1/CD31_CRC1_09.jpg	Observer4	23-07-15 7:21	77	4	7
Scanned Images/Projects/P0372/CD31/CRC/Round1/CD31_CRC1_10.jpg	Observer4	23-07-15 7:22	81	8	50
Scanned Images/Projects/P0372/CD31/CRC/Round1/CD31_CRC1_11.jpg	Observer4	23-07-15 7:23	81	7	39
Scanned Images/Projects/P0372/CD31/CRC/Round1/CD31_CRC1_12.jpg	Observer4	23-07-15 7:24	81	7	11
Scanned Images/Projects/P0372/CD31/CRC/Round1/CD31_CRC1_13.jpg	Observer4	23-07-15 7:29	81	9	28
Scanned Images/Projects/P0372/CD31/CRC/Round1/CD31_CRC1_14.jpg	Observer4	23-07-15 7:31	81	14	73
Scanned Images/Projects/P0372/CD31/CRC/Round1/CD31_CRC1_15.jpg	Observer4	23-07-15 7:33	81	8	61
Scanned Images/Projects/P0372/CD31/CRC/Round1/CD31_CRC2_01.jpg	Observer4	23-07-15 7:47	81	3	24
Scanned Images/Projects/P0372/CD31/CRC/Round1/CD31_CRC2_02.jpg	Observer4	23-07-15 7:49	81	7	23
Scanned Images/Projects/P0372/CD31/CRC/Round1/CD31_CRC2_03.jpg	Observer4	23-07-15 7:50	78	2	17
Scanned Images/Projects/P0372/CD31/CRC/Round1/CD31_CRC2_04.jpg	Observer4	23-07-15 7:51	81	2	9
Scanned Images/Projects/P0372/CD31/CRC/Round1/CD31_CRC2_05.jpg	Observer4	23-07-15 7:53	81	4	32
Scanned Images/Projects/P0372/CD31/CRC/Round1/CD31_CRC2_06.jpg	Observer4	23-07-15 7:54	81	2	9
Scanned Images/Projects/P0372/CD31/CRC/Round1/CD31_CRC2_07.jpg	Observer4	23-07-15 8:02	81	2	28
Scanned Images/Projects/P0372/CD31/CRC/Round1/CD31_CRC2_08.jpg	Observer4	23-07-15 8:03	81	3	27
Scanned Images/Projects/P0372/CD31/CRC/Round1/CD31_CRC2_09.jpg	Observer4	23-07-15 8:04	81	5	22
[truncated: 71 more rows]
