# Supplementary material for: Development and Validation of a Histological Method to Measure Microvessel Density in Whole-Slide Images of Cancer Tissue
Source: PLoS One. 2016 Sep 1;11(9):e0161496. doi: 10.1371/journal.pone.0161496 (PMC5008750; doi:10.1371/journal.pone.0161496)
Supplement: S1 Dataset — The results for the four parameters (N, MVD, V,AA) for the samples from the four cancer types (CRC, GBM, OC, RCC) from all observers (1–6) obtained with both versions of the counting rules are contained in these CSV-files. (ZIP) [file pone.0161496.s001.zip › data/CopyN_CD31_GBM_Obs2_Round2Extra2.csv]

SampleID	FieldID	SampleFieldID	Vref	Vvessel	N	Analyst	Date	Replicate
GBM1	1	GBM1_1	81	3	7	Observer2	25-Sep-12	2
GBM1	2	GBM1_2	81	0	2	Observer2	25-Sep-12	2
GBM1	3	GBM1_3	81	0	1	Observer2	25-Sep-12	2
GBM1	4	GBM1_4	81	2	27	Observer2	25-Sep-12	2
GBM1	5	GBM1_5	81	0	0	Observer2	25-Sep-12	2
GBM1	6	GBM1_6	81	3	10	Observer2	25-Sep-12	2
GBM1	7	GBM1_7	81	0	3	Observer2	25-Sep-12	2
GBM1	8	GBM1_8	81	3	16	Observer2	25-Sep-12	2
GBM1	9	GBM1_9	81	1	1	Observer2	25-Sep-12	2
GBM1	10	GBM1_10	81	5	18	Observer2	25-Sep-12	2
GBM1	11	GBM1_11	81	0	0	Observer2	25-Sep-12	2
GBM1	12	GBM1_12	81	4	25	Observer2	25-Sep-12	2
GBM1	13	GBM1_13	81	5	26	Observer2	25-Sep-12	2
GBM1	14	GBM1_14	81	3	13	Observer2	25-Sep-12	2
GBM1	15	GBM1_15	81	1	6	Observer2	25-Sep-12	2
GBM2	1	GBM2_1	81	2	22	Observer2	25-Sep-12	2
GBM2	2	GBM2_2	81	5	16	Observer2	25-Sep-12	2
GBM2	3	GBM2_3	81	5	10	Observer2	25-Sep-12	2
GBM2	4	GBM2_4	81	2	10	Observer2	25-Sep-12	2
GBM2	5	GBM2_5	81	1	10	Observer2	25-Sep-12	2
GBM2	6	GBM2_6	81	5	13	Observer2	25-Sep-12	2
GBM2	7	GBM2_7	81	2	15	Observer2	25-Sep-12	2
GBM2	8	GBM2_8	81	1	2	Observer2	25-Sep-12	2
GBM2	9	GBM2_9	81	3	5	Observer2	25-Sep-12	2
GBM2	10	GBM2_10	81	2	1	Observer2	25-Sep-12	2
GBM2	11	GBM2_11	81	5	4	Observer2	25-Sep-12	2
GBM2	12	GBM2_12	81	3	12	Observer2	25-Sep-12	2
GBM2	13	GBM2_13	81	0	1	Observer2	25-Sep-12	2
GBM2	14	GBM2_14	81	2	8	Observer2	25-Sep-12	2
GBM2	15	GBM2_15	81	7	22	Observer2	25-Sep-12	2
GBM3	1	GBM3_1	81	2	16	Observer2	25-Sep-12	2
GBM3	2	GBM3_2	81	2	23	Observer2	25-Sep-12	2
GBM3	3	GBM3_3	81	0	26	Observer2	25-Sep-12	2
GBM3	4	GBM3_4	81	5	49	Observer2	25-Sep-12	2
GBM3	5	GBM3_5	81	4	36	Observer2	25-Sep-12	2
GBM3	6	GBM3_6	81	0	7	Observer2	25-Sep-12	2
GBM3	7	GBM3_7	81	4	33	Observer2	25-Sep-12	2
GBM3	8	GBM3_8	81	2	9	Observer2	25-Sep-12	2
GBM3	9	GBM3_9	81	1	28	Observer2	25-Sep-12	2
GBM3	10	GBM3_10	81	1	18	Observer2	25-Sep-12	2
GBM3	11	GBM3_11	81	3	6	Observer2	25-Sep-12	2
GBM3	12	GBM3_12	81	1	1	Observer2	25-Sep-12	2
GBM3	13	GBM3_13	81	0	4	Observer2	25-Sep-12	2
GBM3	14	GBM3_14	81	0	4	Observer2	25-Sep-12	2
GBM3	15	GBM3_15	81	2	6	Observer2	25-Sep-12	2
GBM4	1	GBM4_1	81	1	12	Observer2	25-Sep-12	2
GBM4	2	GBM4_2	81	0	16	Observer2	25-Sep-12	2
GBM4	3	GBM4_3	81	5	16	Observer2	25-Sep-12	2
GBM4	4	GBM4_4	81	0	17	Observer2	25-Sep-12	2
GBM4	5	GBM4_5	81	2	9	Observer2	25-Sep-12	2
GBM4	6	GBM4_6	81	6	33	Observer2	25-Sep-12	2
GBM4	7	GBM4_7	81	3	38	Observer2	19-Jun-13	2
GBM4	8	GBM4_8	81	3	9	Observer2	25-Sep-12	2
GBM4	9	GBM4_9	81	3	9	Observer2	25-Sep-12	2
GBM4	10	GBM4_10	81	0	2	Observer2	25-Sep-12	2
GBM4	11	GBM4_11	81	3	7	Observer2	25-Sep-12	2
GBM4	12	GBM4_12	81	1	8	Observer2	25-Sep-12	2
GBM4	13	GBM4_13	81	5	13	Observer2	25-Sep-12	2
GBM4	14	GBM4_14	81	4	14	Observer2	25-Sep-12	2
GBM4	15	GBM4_15	81	2	9	Observer2	25-Sep-12	2
GBM5	1	GBM5_1	81	0	4	Observer2	25-Sep-12	2
GBM5	2	GBM5_2	81	1	2	Observer2	25-Sep-12	2
GBM5	3	GBM5_3	81	0	2	Observer2	25-Sep-12	2
GBM5	4	GBM5_4	81	0	2	Observer2	25-Sep-12	2
GBM5	5	GBM5_5	81	1	3	Observer2	25-Sep-12	2
GBM5	6	GBM5_6	81	0	2	Observer2	25-Sep-12	2
GBM5	7	GBM5_7	81	0	1	Observer2	25-Sep-12	2
GBM5	8	GBM5_8	81	1	0	Observer2	25-Sep-12	2
GBM5	9	GBM5_9	81	7	18	Observer2	25-Sep-12	2
GBM5	10	GBM5_10	81	0	0	Observer2	25-Sep-12	2
GBM5	11	GBM5_11	81	4	1	Observer2	25-Sep-12	2
GBM5	12	GBM5_12	81	0	4	Observer2	25-Sep-12	2
GBM5	13	GBM5_13	81	1	5	Observer2	25-Sep-12	2
GBM5	14	GBM5_14	81	3	1	Observer2	25-Sep-12	2
GBM5	15	GBM5_15	81	1	4	Observer2	25-Sep-12	2
GBM6	1	GBM6_1	81	4	6	Observer2	25-Sep-12	2
GBM6	2	GBM6_2	81	0	2	Observer2	25-Sep-12	2
GBM6	3	GBM6_3	81	2	14	Observer2	25-Sep-12	2
GBM6	4	GBM6_4	81	1	7	Observer2	25-Sep-12	2
GBM6	5	GBM6_5	81	1	6	Observer2	25-Sep-12	2
GBM6	6	GBM6_6	81	1	7	Observer2	25-Sep-12	2
GBM6	7	GBM6_7	81	2	10	Observer2	25-Sep-12	2
GBM6	8	GBM6_8	81	0	7	Observer2	25-Sep-12	2
GBM6	9	GBM6_9	81	12	7	Observer2	25-Sep-12	2
GBM6	10	GBM6_10	81	0	5	Observer2	25-Sep-12	2
GBM6	11	GBM6_11	81	0	5	Observer2	25-Sep-12	2
GBM6	12	GBM6_12	81	0	7	Observer2	25-Sep-12	2
GBM6	13	GBM6_13	81	1	17	Observer2	25-Sep-12	2
GBM6	14	GBM6_14	81	3	11	Observer2	25-Sep-12	2
GBM6	15	GBM6_15	81	12	8	Observer2	25-Sep-12	2
GBM7	1	GBM7_1	81	3	20	Observer2	30-May-13	2
GBM7	2	GBM7_2	81	2	12	Observer2	30-May-13	2
GBM7	3	GBM7_3	81	1	19	Observer2	30-May-13	2
GBM7	4	GBM7_4	81	6	21	Observer2	30-May-13	2
GBM7	5	GBM7_5	81	6	5	Observer2	30-May-13	2
GBM7	6	GBM7_6	81	2	2	Observer2	30-May-13	2
GBM7	7	GBM7_7	81	3	20	Observer2	30-May-13	2
GBM7	8	GBM7_8	81	2	20	Observer2	30-May-13	2
GBM7	9	GBM7_9	81	1	19	Observer2	30-May-13	2
GBM7	10	GBM7_10	81	0	21	Observer2	30-May-13	2
GBM7	11	GBM7_11	81	4	24	Observer2	30-May-13	2
GBM7	12	GBM7_12	81	2	17	Observer2	30-May-13	2
GBM7	13	GBM7_13	81	2	23	Observer2	30-May-13	2
GBM7	14	GBM7_14	81	9	11	Observer2	30-May-13	2
GBM7	15	GBM7_15	81	11	8	Observer2	30-May-13	2
GBM8	1	GBM8_1	81	4	5	Observer2	30-May-13	2
GBM8	2	GBM8_2	81	1	4	Observer2	30-May-13	2
GBM8	3	GBM8_3	81	2	3	Observer2	30-May-13	2
GBM8	4	GBM8_4	81	1	4	Observer2	30-May-13	2
GBM8	5	GBM8_5	81	3	2	Observer2	30-May-13	2
GBM8	6	GBM8_6	81	3	2	Observer2	30-May-13	2
GBM8	7	GBM8_7	81	4	7	Observer2	30-May-13	2
GBM8	8	GBM8_8	81	3	3	Observer2	30-May-13	2
GBM8	9	GBM8_9	81	0	3	Observer2	30-May-13	2
GBM8	10	GBM8_10	81	0	4	Observer2	30-May-13	2
GBM8	11	GBM8_11	81	1	1	Observer2	30-May-13	2
GBM8	12	GBM8_12	81	2	7	Observer2	30-May-13	2
GBM8	13	GBM8_13	81	1	7	Observer2	30-May-13	2
GBM8	14	GBM8_14	81	3	8	Observer2	30-May-13	2
GBM8	15	GBM8_15	81	1	12	Observer2	30-May-13	2
GBM9	1	GBM9_1	81	2	2	Observer2	30-May-13	2
GBM9	2	GBM9_2	81	4	19	Observer2	30-May-13	2
GBM9	3	GBM9_3	81	3	4	Observer2	30-May-13	2
GBM9	4	GBM9_4	81	3	10	Observer2	30-May-13	2
GBM9	5	GBM9_5	81	3	6	Observer2	30-May-13	2
GBM9	6	GBM9_6	81	2	17	Observer2	30-May-13	2
GBM9	7	GBM9_7	81	1	5	Observer2	30-May-13	2
GBM9	8	GBM9_8	81	0	4	Observer2	30-May-13	2
GBM9	9	GBM9_9	81	0	4	Observer2	30-May-13	2
GBM9	10	GBM9_10	81	4	14	Observer2	30-May-13	2
GBM9	11	GBM9_11	81	0	5	Observer2	30-May-13	2
GBM9	12	GBM9_12	81	7	9	Observer2	30-May-13	2
GBM9	13	GBM9_13	81	0	1	Observer2	30-May-13	2
GBM9	14	GBM9_14	81	2	4	Observer2	30-May-13	2
GBM9	15	GBM9_15	81	2	19	Observer2	30-May-13	2
GBM11	1	GBM11_1	81	2	13	Observer2	30-May-13	2
GBM11	2	GBM11_2	81	3	20	Observer2	30-May-13	2
GBM11	3	GBM11_3	81	1	27	Observer2	30-May-13	2
GBM11	4	GBM11_4	81	4	12	Observer2	30-May-13	2
GBM11	5	GBM11_5	81	1	17	Observer2	30-May-13	2
GBM11	6	GBM11_6	81	2	12	Observer2	30-May-13	2
GBM11	7	GBM11_7	81	3	10	Observer2	30-May-13	2
GBM11	8	GBM11_8	81	4	27	Observer2	30-May-13	2
GBM11	9	GBM11_9	81	3	16	Observer2	30-May-13	2
GBM11	10	GBM11_10	81	5	22	Observer2	30-May-13	2
GBM11	11	GBM11_11	81	2	18	Observer2	30-May-13	2
GBM11	12	GBM11_12	81	1	19	Observer2	30-May-13	2
GBM11	13	GBM11_13	81	2	16	Observer2	30-May-13	2
GBM11	14	GBM11_14	81	11	25	Observer2	30-May-13	2
GBM11	15	GBM11_15	81	0	4	Observer2	30-May-13	2
GBM12	1	GBM12_1	81	1	3	Observer2	30-May-13	2
GBM12	2	GBM12_2	81	0	10	Observer2	30-May-13	2
GBM12	3	GBM12_3	81	4	16	Observer2	30-May-13	2
GBM12	4	GBM12_4	81	4	12	Observer2	30-May-13	2
GBM12	5	GBM12_5	81	8	28	Observer2	30-May-13	2
GBM12	6	GBM12_6	81	4	32	Observer2	30-May-13	2
GBM12	7	GBM12_7	81	6	24	Observer2	30-May-13	2
GBM12	8	GBM12_8	81	1	11	Observer2	30-May-13	2
GBM12	9	GBM12_9	81	3	28	Observer2	30-May-13	2
GBM12	10	GBM12_10	81	5	14	Observer2	30-May-13	2
GBM12	11	GBM12_11	81	4	24	Observer2	30-May-13	2
GBM12	12	GBM12_12	81	5	20	Observer2	30-May-13	2
GBM12	13	GBM12_13	81	6	22	Observer2	30-May-13	2
GBM12	14	GBM12_14	81	5	26	Observer2	30-May-13	2
GBM12	15	GBM12_15	81	8	22	Observer2	30-May-13	2
GBM13	1	GBM13_1	81	7	6	Observer2	30-May-13	2
GBM13	2	GBM13_2	81	0	6	Observer2	30-May-13	2
GBM13	3	GBM13_3	81	0	2	Observer2	30-May-13	2
GBM13	4	GBM13_4	81	2	1	Observer2	30-May-13	2
GBM13	5	GBM13_5	81	0	2	Observer2	30-May-13	2
GBM13	6	GBM13_6	81	2	8	Observer2	30-May-13	2
GBM13	7	GBM13_7	81	1	1	Observer2	30-May-13	2
GBM13	8	GBM13_8	81	3	1	Observer2	30-May-13	2
GBM13	9	GBM13_9	81	0	0	Observer2	30-May-13	2
GBM13	10	GBM13_10	81	9	18	Observer2	30-May-13	2
GBM13	11	GBM13_11	81	0	1	Observer2	30-May-13	2
GBM13	12	GBM13_12	81	0	1	Observer2	30-May-13	2
GBM13	13	GBM13_13	81	0	2	Observer2	30-May-13	2
GBM13	14	GBM13_14	81	1	2	Observer2	30-May-13	2
GBM13	15	GBM13_15	81	1	3	Observer2	30-May-13	2
GBM14	1	GBM14_1	81	0	11	Observer2	30-May-13	2
GBM14	2	GBM14_2	81	2	5	Observer2	30-May-13	2
GBM14	3	GBM14_3	81	2	12	Observer2	30-May-13	2
GBM14	4	GBM14_4	81	2	15	Observer2	30-May-13	2
GBM14	5	GBM14_5	81	5	12	Observer2	30-May-13	2
GBM14	6	GBM14_6	81	2	14	Observer2	30-May-13	2
GBM14	7	GBM14_7	81	1	15	Observer2	30-May-13	2
GBM14	8	GBM14_8	81	3	7	Observer2	30-May-13	2
GBM14	9	GBM14_9	81	2	17	Observer2	30-May-13	2
GBM14	10	GBM14_10	81	0	6	Observer2	30-May-13	2
GBM14	11	GBM14_11	81	7	12	Observer2	30-May-13	2
GBM14	12	GBM14_12	81	1	6	Observer2	30-May-13	2
GBM14	13	GBM14_13	81	3	16	Observer2	30-May-13	2
GBM14	14	GBM14_14	81	3	16	Observer2	30-May-13	2
GBM14	15	GBM14_15	81	2	6	Observer2	30-May-13	2
GBM15	1	GBM15_1	81	15	6	Observer2	30-May-13	2
GBM15	2	GBM15_2	81	3	6	Observer2	30-May-13	2
GBM15	3	GBM15_3	81	3	7	Observer2	30-May-13	2
GBM15	4	GBM15_4	81	7	7	Observer2	30-May-13	2
GBM15	5	GBM15_5	81	7	8	Observer2	30-May-13	2
GBM15	6	GBM15_6	81	2	3	Observer2	30-May-13	2
GBM15	7	GBM15_7	81	11	11	Observer2	30-May-13	2
GBM15	8	GBM15_8	81	2	4	Observer2	30-May-13	2
GBM15	9	GBM15_9	81	6	20	Observer2	30-May-13	2
GBM15	10	GBM15_10	81	4	8	Observer2	30-May-13	2
GBM15	11	GBM15_11	81	5	6	Observer2	30-May-13	2
GBM15	12	GBM15_12	81	9	4	Observer2	30-May-13	2
GBM15	13	GBM15_13	81	9	19	Observer2	30-May-13	2
GBM15	14	GBM15_14	81	2	22	Observer2	30-May-13	2
GBM15	15	GBM15_15	81	7	9	Observer2	30-May-13	2
GBM16	1	GBM16_1	81	2	26	Observer2	30-May-13	2
GBM16	2	GBM16_2	81	0	21	Observer2	30-May-13	2
GBM16	3	GBM16_3	81	2	17	Observer2	30-May-13	2
GBM16	4	GBM16_4	81	0	12	Observer2	30-May-13	2
GBM16	5	GBM16_5	81	0	29	Observer2	30-May-13	2
GBM16	6	GBM16_6	81	4	27	Observer2	30-May-13	2
GBM16	7	GBM16_7	81	4	26	Observer2	30-May-13	2
GBM16	8	GBM16_8	81	7	28	Observer2	30-May-13	2
GBM16	9	GBM16_9	81	3	22	Observer2	30-May-13	2
GBM16	10	GBM16_10	81	1	14	Observer2	30-May-13	2
GBM16	11	GBM16_11	81	0	18	Observer2	30-May-13	2
GBM16	12	GBM16_12	81	2	13	Observer2	30-May-13	2
GBM16	13	GBM16_13	81	8	22	Observer2	30-May-13	2
GBM16	14	GBM16_14	81	0	3	Observer2	30-May-13	2
GBM16	15	GBM16_15	81	0	14	Observer2	30-May-13	2
GBM17	1	GBM17_1	81	11	21	Observer2	30-May-13	2
GBM17	2	GBM17_2	81	15	32	Observer2	30-May-13	2
GBM17	3	GBM17_3	81	10	15	Observer2	30-May-13	2
GBM17	4	GBM17_4	81	8	8	Observer2	30-May-13	2
GBM17	5	GBM17_5	81	2	11	Observer2	30-May-13	2
GBM17	6	GBM17_6	81	10	57	Observer2	30-May-13	2
GBM17	7	GBM17_7	81	5	7	Observer2	30-May-13	2
GBM17	8	GBM17_8	81	10	6	Observer2	30-May-13	2
GBM17	9	GBM17_9	81	5	11	Observer2	30-May-13	2
GBM17	10	GBM17_10	81	7	9	Observer2	30-May-13	2
GBM17	11	GBM17_11	81	12	3	Observer2	30-May-13	2
GBM17	12	GBM17_12	81	5	15	Observer2	30-May-13	2
GBM17	13	GBM17_13	81	13	16	Observer2	30-May-13	2
GBM17	14	GBM17_14	81	13	8	Observer2	30-May-13	2
GBM17	15	GBM17_15	81	8	18	Observer2	30-May-13	2
GBM18	1	GBM18_1	81	1	8	Observer2	30-May-13	2
GBM18	2	GBM18_2	81	3	12	Observer2	30-May-13	2
GBM18	3	GBM18_3	81	2	16	Observer2	30-May-13	2
GBM18	4	GBM18_4	81	6	24	Observer2	30-May-13	2
GBM18	5	GBM18_5	81	1	20	Observer2	30-May-13	2
GBM18	6	GBM18_6	81	0	7	Observer2	30-May-13	2
GBM18	7	GBM18_7	81	3	14	Observer2	30-May-13	2
GBM18	8	GBM18_8	81	7	16	Observer2	30-May-13	2
GBM18	9	GBM18_9	81	3	16	Observer2	30-May-13	2
GBM18	10	GBM18_10	81	7	12	Observer2	30-May-13	2
GBM18	11	GBM18_11	81	2	1	Observer2	30-May-13	2
GBM18	12	GBM18_12	81	5	19	Observer2	30-May-13	2
GBM18	13	GBM18_13	81	4	20	Observer2	30-May-13	2
GBM18	14	GBM18_14	81	8	11	Observer2	30-May-13	2
GBM18	15	GBM18_15	81	1	7	Observer2	30-May-13	2
GBM19	1	GBM19_1	81	3	2	Observer2	30-May-13	2
GBM19	2	GBM19_2	81	9	33	Observer2	30-May-13	2
GBM19	3	GBM19_3	81	2	8	Observer2	30-May-13	2
GBM19	4	GBM19_4	81	0	8	Observer2	30-May-13	2
GBM19	5	GBM19_5	81	2	12	Observer2	30-May-13	2
GBM19	6	GBM19_6	81	7	19	Observer2	30-May-13	2
GBM19	7	GBM19_7	81	0	3	Observer2	30-May-13	2
GBM19	8	GBM19_8	81	7	27	Observer2	30-May-13	2
GBM19	9	GBM19_9	81	12	16	Observer2	30-May-13	2
GBM19	10	GBM19_10	81	10	5	Observer2	30-May-13	2
GBM19	11	GBM19_11	81	8	23	Observer2	30-May-13	2
GBM19	12	GBM19_12	81	6	11	Observer2	30-May-13	2
GBM19	13	GBM19_13	81	3	23	Observer2	30-May-13	2
GBM19	14	GBM19_14	81	4	14	Observer2	30-May-13	2
GBM19	15	GBM19_15	81	2	4	Observer2	30-May-13	2
GBM20	1	GBM20_1	81	6	40	Observer2	30-May-13	2
GBM20	2	GBM20_2	81	13	46	Observer2	30-May-13	2
GBM20	3	GBM20_3	81	5	37	Observer2	30-May-13	2
GBM20	4	GBM20_4	81	9	37	Observer2	30-May-13	2
GBM20	5	GBM20_5	81	9	32	Observer2	30-May-13	2
GBM20	6	GBM20_6	81	13	33	Observer2	30-May-13	2
GBM20	7	GBM20_7	81	6	19	Observer2	30-May-13	2
GBM20	8	GBM20_8	81	2	29	Observer2	30-May-13	2
GBM20	9	GBM20_9	81	7	38	Observer2	30-May-13	2
GBM20	10	GBM20_10	81	5	17	Observer2	30-May-13	2
GBM20	11	GBM20_11	81	11	52	Observer2	30-May-13	2
GBM20	12	GBM20_12	81	4	15	Observer2	30-May-13	2
GBM20	13	GBM20_13	81	8	26	Observer2	30-May-13	2
GBM20	14	GBM20_14	81	0	1	Observer2	30-May-13	2
GBM20	15	GBM20_15	81	2	5	Observer2	30-May-13	2
GBM21	1	GBM21_1	81	16	24	Observer2	30-May-13	2
GBM21	2	GBM21_2	81	8	26	Observer2	30-May-13	2
GBM21	3	GBM21_3	81	1	5	Observer2	30-May-13	2
GBM21	4	GBM21_4	81	4	3	Observer2	30-May-13	2
GBM21	5	GBM21_5	81	3	11	Observer2	30-May-13	2
GBM21	6	GBM21_6	81	0	1	Observer2	30-May-13	2
GBM21	7	GBM21_7	81	4	17	Observer2	30-May-13	2
GBM21	8	GBM21_8	81	2	6	Observer2	30-May-13	2
GBM21	9	GBM21_9	81	1	19	Observer2	30-May-13	2
GBM21	10	GBM21_10	81	2	16	Observer2	30-May-13	2
GBM21	11	GBM21_11	81	4	9	Observer2	30-May-13	2
GBM21	12	GBM21_12	81	4	29	Observer2	30-May-13	2
GBM21	13	GBM21_13	81	2	9	Observer2	30-May-13	2
GBM21	14	GBM21_14	81	11	26	Observer2	30-May-13	2
GBM21	15	GBM21_15	81	0	0	Observer2	30-May-13	2
