# Supplementary material for: Development and Validation of a Histological Method to Measure Microvessel Density in Whole-Slide Images of Cancer Tissue
Source: PLoS One. 2016 Sep 1;11(9):e0161496. doi: 10.1371/journal.pone.0161496 (PMC5008750; doi:10.1371/journal.pone.0161496)
Supplement: S1 Dataset — The results for the four parameters (N, MVD, V,AA) for the samples from the four cancer types (CRC, GBM, OC, RCC) from all observers (1–6) obtained with both versions of the counting rules are contained in these CSV-files. (ZIP) [file pone.0161496.s001.zip › data/CopyN_CD31_OC_Obs2_Round1Extra.csv]

SampleID	FieldID	SampleFieldID	Vref	Vvessel	N	Analyst	Date	Replicate
OC1	1	OC1_1	81	2	6	Observer2	09-Aug-12	1
OC1	2	OC1_2	81	3	6	Observer2	09-Aug-12	1
OC1	3	OC1_3	81	6	4	Observer2	09-Aug-12	1
OC1	4	OC1_4	81	1	4	Observer2	09-Aug-12	1
OC1	5	OC1_5	81	2	3	Observer2	09-Aug-12	1
OC1	6	OC1_6	81	0	8	Observer2	09-Aug-12	1
OC1	7	OC1_7	81	2	13	Observer2	09-Aug-12	1
OC1	8	OC1_8	81	2	9	Observer2	09-Aug-12	1
OC1	9	OC1_9	81	2	5	Observer2	09-Aug-12	1
OC1	10	OC1_10	81	2	7	Observer2	09-Aug-12	1
OC1	11	OC1_11	81	2	5	Observer2	09-Aug-12	1
OC1	12	OC1_12	81	2	8	Observer2	09-Aug-12	1
OC1	13	OC1_13	81	1	5	Observer2	09-Aug-12	1
OC1	14	OC1_14	81	1	3	Observer2	09-Aug-12	1
OC1	15	OC1_15	81	1	8	Observer2	09-Aug-12	1
OC2	1	OC2_1	81	1	6	Observer2	09-Aug-12	1
OC2	2	OC2_2	81	0	5	Observer2	09-Aug-12	1
OC2	3	OC2_3	81	0	6	Observer2	09-Aug-12	1
OC2	4	OC2_4	81	2	5	Observer2	09-Aug-12	1
OC2	5	OC2_5	81	7	12	Observer2	09-Aug-12	1
OC2	6	OC2_6	81	3	26	Observer2	09-Aug-12	1
OC2	7	OC2_7	81	2	10	Observer2	09-Aug-12	1
OC2	8	OC2_8	81	1	8	Observer2	09-Aug-12	1
OC2	9	OC2_9	81	2	11	Observer2	09-Aug-12	1
OC2	10	OC2_10	81	4	11	Observer2	09-Aug-12	1
OC2	11	OC2_11	81	1	18	Observer2	09-Aug-12	1
OC2	12	OC2_12	81	3	8	Observer2	09-Aug-12	1
OC2	13	OC2_13	81	3	12	Observer2	09-Aug-12	1
OC2	14	OC2_14	81	7	11	Observer2	09-Aug-12	1
OC2	15	OC2_15	81	2	3	Observer2	09-Aug-12	1
OC3	1	OC3_1	81	2	8	Observer2	09-Aug-12	1
OC3	2	OC3_2	81	0	17	Observer2	09-Aug-12	1
OC3	3	OC3_3	81	1	7	Observer2	09-Aug-12	1
OC3	4	OC3_4	81	2	5	Observer2	09-Aug-12	1
OC3	5	OC3_5	81	0	12	Observer2	09-Aug-12	1
OC3	6	OC3_6	81	4	19	Observer2	09-Aug-12	1
OC3	7	OC3_7	81	0	3	Observer2	09-Aug-12	1
OC3	8	OC3_8	81	2	6	Observer2	09-Aug-12	1
OC3	9	OC3_9	81	0	8	Observer2	09-Aug-12	1
OC3	10	OC3_10	81	1	6	Observer2	09-Aug-12	1
OC3	11	OC3_11	81	0	3	Observer2	09-Aug-12	1
OC3	12	OC3_12	81	1	4	Observer2	09-Aug-12	1
OC3	13	OC3_13	81	0	4	Observer2	09-Aug-12	1
OC3	14	OC3_14	81	0	6	Observer2	09-Aug-12	1
OC3	15	OC3_15	81	3	5	Observer2	09-Aug-12	1
OC4	1	OC4_1	81	1	11	Observer2	09-Aug-12	1
OC4	2	OC4_2	81	3	10	Observer2	09-Aug-12	1
OC4	3	OC4_3	81	11	5	Observer2	09-Aug-12	1
OC4	4	OC4_4	81	2	7	Observer2	09-Aug-12	1
OC4	5	OC4_5	81	1	12	Observer2	09-Aug-12	1
OC4	6	OC4_6	81	1	2	Observer2	09-Aug-12	1
OC4	7	OC4_7	81	0	3	Observer2	09-Aug-12	1
OC4	8	OC4_8	81	3	5	Observer2	09-Aug-12	1
OC4	9	OC4_9	81	4	12	Observer2	09-Aug-12	1
OC4	10	OC4_10	81	0	3	Observer2	09-Aug-12	1
OC4	12	OC4_12	81	0	4	Observer2	09-Aug-12	1
OC4	13	OC4_13	81	1	1	Observer2	09-Aug-12	1
OC4	14	OC4_14	81	0	4	Observer2	09-Aug-12	1
OC4	15	OC4_15	81	0	4	Observer2	09-Aug-12	1
OC5	1	OC5_1	81	4	10	Observer2	09-Aug-12	1
OC5	2	OC5_2	81	0	14	Observer2	09-Aug-12	1
OC5	3	OC5_3	81	0	5	Observer2	09-Aug-12	1
OC5	4	OC5_4	81	2	10	Observer2	09-Aug-12	1
OC5	5	OC5_5	81	1	8	Observer2	09-Aug-12	1
OC5	6	OC5_6	81	3	10	Observer2	09-Aug-12	1
OC5	7	OC5_7	81	0	9	Observer2	09-Aug-12	1
OC5	8	OC5_8	81	1	8	Observer2	09-Aug-12	1
OC5	9	OC5_9	81	0	8	Observer2	09-Aug-12	1
OC5	10	OC5_10	81	2	10	Observer2	09-Aug-12	1
OC5	11	OC5_11	81	10	12	Observer2	09-Aug-12	1
OC5	12	OC5_12	81	5	14	Observer2	09-Aug-12	1
OC5	13	OC5_13	81	2	8	Observer2	09-Aug-12	1
OC5	14	OC5_14	81	3	6	Observer2	09-Aug-12	1
OC5	15	OC5_15	81	1	8	Observer2	09-Aug-12	1
OC6	1	OC6_1	81	2	13	Observer2	09-Aug-12	1
OC6	2	OC6_2	81	1	5	Observer2	09-Aug-12	1
OC6	3	OC6_3	81	4	17	Observer2	09-Aug-12	1
OC6	4	OC6_4	81	5	24	Observer2	09-Aug-12	1
OC6	5	OC6_5	81	1	9	Observer2	09-Aug-12	1
OC6	6	OC6_6	81	3	10	Observer2	09-Aug-12	1
OC6	7	OC6_7	81	2	10	Observer2	09-Aug-12	1
OC6	8	OC6_8	81	0	3	Observer2	09-Aug-12	1
OC6	9	OC6_9	77	0	0	Observer2	09-Aug-12	1
OC6	10	OC6_10	67	3	13	Observer2	09-Aug-12	1
OC6	11	OC6_11	81	2	8	Observer2	09-Aug-12	1
OC6	12	OC6_12	81	6	15	Observer2	09-Aug-12	1
OC6	13	OC6_13	81	4	14	Observer2	09-Aug-12	1
OC6	14	OC6_14	81	1	10	Observer2	09-Aug-12	1
OC6	15	OC6_15	64	3	8	Observer2	09-Aug-12	1
OC7	1	OC7_1	81	3	11	Observer2	23-Apr-13	1
OC7	2	OC7_2	81	1	7	Observer2	23-Apr-13	1
OC7	3	OC7_3	81	4	6	Observer2	23-Apr-13	1
OC7	4	OC7_4	81	3	17	Observer2	23-Apr-13	1
OC7	5	OC7_5	81	4	5	Observer2	23-Apr-13	1
OC7	6	OC7_6	81	1	6	Observer2	23-Apr-13	1
OC7	7	OC7_7	81	1	8	Observer2	23-Apr-13	1
OC7	8	OC7_8	81	0	8	Observer2	23-Apr-13	1
OC7	9	OC7_9	81	1	10	Observer2	23-Apr-13	1
OC7	10	OC7_10	81	3	14	Observer2	23-Apr-13	1
OC7	11	OC7_11	81	1	8	Observer2	23-Apr-13	1
OC7	12	OC7_12	81	2	4	Observer2	23-Apr-13	1
OC7	13	OC7_13	81	1	10	Observer2	23-Apr-13	1
OC7	14	OC7_14	81	4	8	Observer2	23-Apr-13	1
OC7	15	OC7_15	81	5	20	Observer2	23-Apr-13	1
OC8	1	OC8_1	81	1	11	Observer2	23-Apr-13	1
OC8	2	OC8_2	81	3	8	Observer2	23-Apr-13	1
OC8	3	OC8_3	81	1	6	Observer2	23-Apr-13	1
OC8	4	OC8_4	81	0	6	Observer2	23-Apr-13	1
OC8	5	OC8_5	81	1	5	Observer2	23-Apr-13	1
OC8	6	OC8_6	81	3	11	Observer2	23-Apr-13	1
OC8	7	OC8_7	81	0	6	Observer2	23-Apr-13	1
OC8	8	OC8_8	81	0	5	Observer2	23-Apr-13	1
OC8	9	OC8_9	81	2	8	Observer2	23-Apr-13	1
OC8	10	OC8_10	81	3	7	Observer2	23-Apr-13	1
OC8	11	OC8_11	81	0	1	Observer2	23-Apr-13	1
OC8	12	OC8_12	81	1	4	Observer2	23-Apr-13	1
OC8	13	OC8_13	81	0	4	Observer2	23-Apr-13	1
OC8	14	OC8_14	81	1	9	Observer2	23-Apr-13	1
OC8	15	OC8_15	81	0	7	Observer2	23-Apr-13	1
OC9	1	OC9_1	81	3	9	Observer2	23-Apr-13	1
OC9	2	OC9_2	81	0	7	Observer2	23-Apr-13	1
OC9	3	OC9_3	81	2	10	Observer2	23-Apr-13	1
OC9	4	OC9_4	81	0	5	Observer2	23-Apr-13	1
OC9	5	OC9_5	81	1	5	Observer2	23-Apr-13	1
OC9	6	OC9_6	81	0	4	Observer2	23-Apr-13	1
OC9	7	OC9_7	81	2	6	Observer2	23-Apr-13	1
OC9	8	OC9_8	81	5	8	Observer2	23-Apr-13	1
OC9	9	OC9_9	81	2	6	Observer2	23-Apr-13	1
OC9	10	OC9_10	81	2	2	Observer2	23-Apr-13	1
OC9	11	OC9_11	81	6	7	Observer2	23-Apr-13	1
OC9	12	OC9_12	81	0	2	Observer2	23-Apr-13	1
OC9	13	OC9_13	81	0	3	Observer2	23-Apr-13	1
OC9	14	OC9_14	81	0	4	Observer2	23-Apr-13	1
OC9	15	OC9_15	81	0	6	Observer2	23-Apr-13	1
OC10	1	OC10_1	81	1	9	Observer2	23-Apr-13	1
OC10	2	OC10_2	81	3	10	Observer2	23-Apr-13	1
OC10	3	OC10_3	81	2	11	Observer2	23-Apr-13	1
OC10	4	OC10_4	81	2	8	Observer2	23-Apr-13	1
OC10	5	OC10_5	81	3	21	Observer2	23-Apr-13	1
OC10	6	OC10_6	81	0	13	Observer2	23-Apr-13	1
OC10	7	OC10_7	81	1	5	Observer2	23-Apr-13	1
OC10	8	OC10_8	81	2	8	Observer2	23-Apr-13	1
OC10	9	OC10_9	81	2	11	Observer2	23-Apr-13	1
OC10	10	OC10_10	81	2	9	Observer2	23-Apr-13	1
OC10	11	OC10_11	81	2	6	Observer2	23-Apr-13	1
OC10	12	OC10_12	81	3	8	Observer2	23-Apr-13	1
OC10	13	OC10_13	81	1	6	Observer2	23-Apr-13	1
OC10	14	OC10_14	81	4	18	Observer2	23-Apr-13	1
OC10	15	OC10_15	81	4	10	Observer2	23-Apr-13	1
OC11	1	OC11_1	81	4	13	Observer2	23-Apr-13	1
OC11	2	OC11_2	81	11	21	Observer2	23-Apr-13	1
OC11	3	OC11_3	81	2	13	Observer2	23-Apr-13	1
OC11	4	OC11_4	81	4	28	Observer2	23-Apr-13	1
OC11	5	OC11_5	81	1	11	Observer2	23-Apr-13	1
OC11	6	OC11_6	81	4	12	Observer2	23-Apr-13	1
OC11	7	OC11_7	81	3	18	Observer2	23-Apr-13	1
OC11	8	OC11_8	81	3	9	Observer2	23-Apr-13	1
OC11	9	OC11_9	81	13	16	Observer2	23-Apr-13	1
OC11	10	OC11_10	81	6	6	Observer2	23-Apr-13	1
OC11	11	OC11_11	81	4	5	Observer2	23-Apr-13	1
OC11	12	OC11_12	81	2	11	Observer2	23-Apr-13	1
OC11	13	OC11_13	81	3	11	Observer2	23-Apr-13	1
OC11	14	OC11_14	81	3	11	Observer2	23-Apr-13	1
OC11	15	OC11_15	81	1	10	Observer2	23-Apr-13	1
OC12	1	OC12_1	81	0	7	Observer2	23-Apr-13	1
OC12	2	OC12_2	81	1	5	Observer2	23-Apr-13	1
OC12	3	OC12_3	81	0	5	Observer2	23-Apr-13	1
OC12	4	OC12_4	81	1	2	Observer2	23-Apr-13	1
OC12	5	OC12_5	81	1	3	Observer2	23-Apr-13	1
OC12	6	OC12_6	81	0	7	Observer2	23-Apr-13	1
OC12	7	OC12_7	81	1	7	Observer2	23-Apr-13	1
OC12	8	OC12_8	81	1	2	Observer2	23-Apr-13	1
OC12	9	OC12_9	81	2	4	Observer2	23-Apr-13	1
OC12	10	OC12_10	81	2	3	Observer2	23-Apr-13	1
OC12	11	OC12_11	81	0	2	Observer2	23-Apr-13	1
OC12	12	OC12_12	81	0	5	Observer2	23-Apr-13	1
OC12	13	OC12_13	81	0	5	Observer2	23-Apr-13	1
OC12	14	OC12_14	81	2	7	Observer2	23-Apr-13	1
OC12	15	OC12_15	81	0	4	Observer2	23-Apr-13	1
OC13	1	OC13_1	81	0	6	Observer2	23-Apr-13	1
OC13	2	OC13_2	81	1	12	Observer2	23-Apr-13	1
OC13	3	OC13_3	81	0	3	Observer2	23-Apr-13	1
OC13	4	OC13_4	81	5	11	Observer2	23-Apr-13	1
OC13	5	OC13_5	81	1	5	Observer2	23-Apr-13	1
OC13	6	OC13_6	81	0	1	Observer2	23-Apr-13	1
OC13	7	OC13_7	81	2	4	Observer2	23-Apr-13	1
OC13	8	OC13_8	81	1	8	Observer2	23-Apr-13	1
OC13	9	OC13_9	81	2	3	Observer2	23-Apr-13	1
OC13	10	OC13_10	81	0	5	Observer2	23-Apr-13	1
OC13	11	OC13_11	81	1	8	Observer2	23-Apr-13	1
OC13	12	OC13_12	81	3	17	Observer2	23-Apr-13	1
OC13	13	OC13_13	81	1	8	Observer2	23-Apr-13	1
OC13	14	OC13_14	81	1	7	Observer2	23-Apr-13	1
OC13	15	OC13_15	81	1	7	Observer2	23-Apr-13	1
OC14	1	OC14_1	81	5	20	Observer2	23-Apr-13	1
OC14	2	OC14_2	81	1	10	Observer2	23-Apr-13	1
OC14	3	OC14_3	81	0	5	Observer2	23-Apr-13	1
OC14	4	OC14_4	81	3	12	Observer2	23-Apr-13	1
OC14	5	OC14_5	81	0	6	Observer2	23-Apr-13	1
OC14	6	OC14_6	81	1	6	Observer2	23-Apr-13	1
OC14	7	OC14_7	81	0	10	Observer2	23-Apr-13	1
OC14	8	OC14_8	81	3	15	Observer2	23-Apr-13	1
OC14	9	OC14_9	81	1	9	Observer2	23-Apr-13	1
OC14	10	OC14_10	81	1	8	Observer2	23-Apr-13	1
OC14	11	OC14_11	81	0	5	Observer2	23-Apr-13	1
OC14	12	OC14_12	81	5	7	Observer2	23-Apr-13	1
OC14	13	OC14_13	81	4	11	Observer2	23-Apr-13	1
OC14	14	OC14_14	81	1	11	Observer2	23-Apr-13	1
OC14	15	OC14_15	81	0	8	Observer2	23-Apr-13	1
OC15	1	OC15_1	81	4	7	Observer2	23-Apr-13	1
OC15	2	OC15_2	81	7	6	Observer2	23-Apr-13	1
OC15	3	OC15_3	81	2	10	Observer2	23-Apr-13	1
OC15	4	OC15_4	81	3	15	Observer2	23-Apr-13	1
OC15	5	OC15_5	81	4	8	Observer2	23-Apr-13	1
OC15	6	OC15_6	81	0	5	Observer2	23-Apr-13	1
OC15	7	OC15_7	81	1	13	Observer2	23-Apr-13	1
OC15	8	OC15_8	81	2	11	Observer2	23-Apr-13	1
OC15	9	OC15_9	81	3	15	Observer2	23-Apr-13	1
OC15	10	OC15_10	81	1	15	Observer2	23-Apr-13	1
OC15	11	OC15_11	81	3	5	Observer2	23-Apr-13	1
OC15	12	OC15_12	81	1	13	Observer2	23-Apr-13	1
OC15	13	OC15_13	81	5	15	Observer2	23-Apr-13	1
OC15	14	OC15_14	81	0	1	Observer2	23-Apr-13	1
OC15	15	OC15_15	81	1	11	Observer2	23-Apr-13	1
OC16	1	OC16_1	81	0	7	Observer2	23-Apr-13	1
OC16	2	OC16_2	81	0	14	Observer2	23-Apr-13	1
OC16	3	OC16_3	81	0	3	Observer2	23-Apr-13	1
OC16	4	OC16_4	81	0	10	Observer2	23-Apr-13	1
OC16	5	OC16_5	81	1	6	Observer2	23-Apr-13	1
OC16	6	OC16_6	81	1	9	Observer2	23-Apr-13	1
OC16	7	OC16_7	81	2	20	Observer2	23-Apr-13	1
OC16	8	OC16_8	81	0	12	Observer2	23-Apr-13	1
OC16	9	OC16_9	81	2	7	Observer2	23-Apr-13	1
OC16	10	OC16_10	81	1	3	Observer2	23-Apr-13	1
OC16	11	OC16_11	81	3	18	Observer2	23-Apr-13	1
OC16	12	OC16_12	81	0	10	Observer2	23-Apr-13	1
OC16	13	OC16_13	81	4	14	Observer2	23-Apr-13	1
OC16	14	OC16_14	81	2	11	Observer2	23-Apr-13	1
OC16	15	OC16_15	81	1	11	Observer2	23-Apr-13	1
OC17	1	OC17_1	81	0	8	Observer2	23-Apr-13	1
OC17	2	OC17_2	81	1	16	Observer2	23-Apr-13	1
OC17	3	OC17_3	81	2	8	Observer2	23-Apr-13	1
OC17	4	OC17_4	81	1	12	Observer2	23-Apr-13	1
OC17	5	OC17_5	81	1	5	Observer2	23-Apr-13	1
OC17	6	OC17_6	81	3	6	Observer2	23-Apr-13	1
OC17	7	OC17_7	81	5	7	Observer2	23-Apr-13	1
OC17	8	OC17_8	81	0	6	Observer2	23-Apr-13	1
OC17	9	OC17_9	81	3	8	Observer2	23-Apr-13	1
OC17	10	OC17_10	81	1	5	Observer2	23-Apr-13	1
OC17	11	OC17_11	81	7	15	Observer2	23-Apr-13	1
OC17	12	OC17_12	81	4	9	Observer2	23-Apr-13	1
OC17	13	OC17_13	81	2	7	Observer2	23-Apr-13	1
OC17	14	OC17_14	81	4	9	Observer2	23-Apr-13	1
OC17	15	OC17_15	81	3	5	Observer2	23-Apr-13	1
OC18	1	OC18_1	81	0	3	Observer2	23-Apr-13	1
OC18	2	OC18_2	81	3	8	Observer2	23-Apr-13	1
OC18	3	OC18_3	81	1	16	Observer2	23-Apr-13	1
OC18	4	OC18_4	81	1	8	Observer2	23-Apr-13	1
OC18	5	OC18_5	81	1	6	Observer2	23-Apr-13	1
OC18	6	OC18_6	81	1	7	Observer2	23-Apr-13	1
OC18	7	OC18_7	81	4	14	Observer2	23-Apr-13	1
OC18	8	OC18_8	81	4	14	Observer2	23-Apr-13	1
OC18	9	OC18_9	81	2	5	Observer2	23-Apr-13	1
OC18	10	OC18_10	81	0	4	Observer2	23-Apr-13	1
OC18	11	OC18_11	81	0	3	Observer2	23-Apr-13	1
OC18	12	OC18_12	81	1	5	Observer2	23-Apr-13	1
OC18	13	OC18_13	81	0	11	Observer2	23-Apr-13	1
OC18	14	OC18_14	81	0	11	Observer2	23-Apr-13	1
OC18	15	OC18_15	81	5	12	Observer2	23-Apr-13	1
OC19	1	OC19_1	81	6	12	Observer2	23-Apr-13	1
OC19	2	OC19_2	81	0	6	Observer2	23-Apr-13	1
OC19	3	OC19_3	81	0	10	Observer2	23-Apr-13	1
OC19	4	OC19_4	81	3	9	Observer2	23-Apr-13	1
OC19	5	OC19_5	81	0	12	Observer2	23-Apr-13	1
OC19	6	OC19_6	81	2	8	Observer2	23-Apr-13	1
OC19	7	OC19_7	81	8	19	Observer2	23-Apr-13	1
OC19	8	OC19_8	81	11	15	Observer2	23-Apr-13	1
OC19	9	OC19_9	81	3	34	Observer2	23-Apr-13	1
OC19	10	OC19_10	81	13	12	Observer2	23-Apr-13	1
OC19	11	OC19_11	81	2	8	Observer2	23-Apr-13	1
OC19	12	OC19_12	81	0	7	Observer2	23-Apr-13	1
OC19	13	OC19_13	81	2	5	Observer2	23-Apr-13	1
OC19	14	OC19_14	81	1	9	Observer2	23-Apr-13	1
OC19	15	OC19_15	81	1	13	Observer2	23-Apr-13	1
OC20	1	OC20_1	81	17	25	Observer2	23-Apr-13	1
OC20	2	OC20_2	81	14	15	Observer2	23-Apr-13	1
OC20	3	OC20_3	81	12	18	Observer2	23-Apr-13	1
OC20	4	OC20_4	81	4	7	Observer2	23-Apr-13	1
OC20	5	OC20_5	81	3	9	Observer2	23-Apr-13	1
OC20	6	OC20_6	81	12	40	Observer2	23-Apr-13	1
OC20	7	OC20_7	81	13	21	Observer2	23-Apr-13	1
OC20	8	OC20_8	81	11	19	Observer2	23-Apr-13	1
OC20	9	OC20_9	81	5	6	Observer2	23-Apr-13	1
OC20	10	OC20_10	81	4	11	Observer2	23-Apr-13	1
OC20	11	OC20_11	81	4	15	Observer2	23-Apr-13	1
OC20	12	OC20_12	81	3	1	Observer2	23-Apr-13	1
OC20	13	OC20_13	81	11	14	Observer2	23-Apr-13	1
OC20	14	OC20_14	81	7	20	Observer2	23-Apr-13	1
OC20	15	OC20_15	81	1	9	Observer2	23-Apr-13	1
OC21	1	OC21_1	81	1	5	Observer2	23-Apr-13	1
OC21	2	OC21_2	81	1	9	Observer2	23-Apr-13	1
OC21	3	OC21_3	81	4	7	Observer2	23-Apr-13	1
OC21	4	OC21_4	81	1	12	Observer2	23-Apr-13	1
OC21	5	OC21_5	81	1	7	Observer2	23-Apr-13	1
OC21	6	OC21_6	81	1	2	Observer2	23-Apr-13	1
OC21	7	OC21_7	81	2	7	Observer2	23-Apr-13	1
OC21	8	OC21_8	81	0	2	Observer2	23-Apr-13	1
OC21	9	OC21_9	81	1	7	Observer2	23-Apr-13	1
OC21	10	OC21_10	81	0	0	Observer2	23-Apr-13	1
OC21	11	OC21_11	81	0	1	Observer2	23-Apr-13	1
OC21	12	OC21_12	81	0	2	Observer2	23-Apr-13	1
OC21	13	OC21_13	81	2	3	Observer2	23-Apr-13	1
OC21	14	OC21_14	81	5	3	Observer2	23-Apr-13	1
OC21	15	OC21_15	81	2	6	Observer2	23-Apr-13	1
