# Supplementary material for: Development and Validation of a Histological Method to Measure Microvessel Density in Whole-Slide Images of Cancer Tissue
Source: PLoS One. 2016 Sep 1;11(9):e0161496. doi: 10.1371/journal.pone.0161496 (PMC5008750; doi:10.1371/journal.pone.0161496)
Supplement: S1 Dataset — The results for the four parameters (N, MVD, V,AA) for the samples from the four cancer types (CRC, GBM, OC, RCC) from all observers (1–6) obtained with both versions of the counting rules are contained in these CSV-files. (ZIP) [file pone.0161496.s001.zip › data/CopyN_CD31_RCC_Obs2_Round1Extra.csv]

SampleID	FieldID	SampleFieldID	Vref	Vvessel	N	Analyst	Date	Replicate
RCC1	1	RCC1_1	81	7	35	Observer2	18-Jun-12	1
RCC1	2	RCC1_2	81	10	34	Observer2	18-Jun-12	1
RCC1	3	RCC1_3	71	9	40	Observer2	18-Jun-12	1
RCC1	4	RCC1_4	81	16	37	Observer2	18-Jun-12	1
RCC1	5	RCC1_5	81	11	38	Observer2	18-Jun-12	1
RCC1	6	RCC1_6	81	9	36	Observer2	18-Jun-12	1
RCC1	7	RCC1_7	81	13	49	Observer2	18-Jun-12	1
RCC1	8	RCC1_8	81	11	34	Observer2	18-Jun-12	1
RCC1	9	RCC1_9	81	14	29	Observer2	18-Jun-12	1
RCC1	10	RCC1_10	81	11	55	Observer2	18-Jun-12	1
RCC1	11	RCC1_11	81	18	34	Observer2	18-Jun-12	1
RCC1	12	RCC1_12	81	10	43	Observer2	18-Jun-12	1
RCC1	13	RCC1_13	81	7	38	Observer2	18-Jun-12	1
RCC1	14	RCC1_14	81	11	49	Observer2	18-Jun-12	1
RCC1	15	RCC1_15	81	8	45	Observer2	18-Jun-12	1
RCC2	1	RCC2_1	81	13	41	Observer2	18-Jun-12	1
RCC2	2	RCC2_2	81	8	24	Observer2	18-Jun-12	1
RCC2	3	RCC2_3	81	12	19	Observer2	18-Jun-12	1
RCC2	4	RCC2_4	81	27	29	Observer2	18-Jun-12	1
RCC2	5	RCC2_5	81	18	43	Observer2	18-Jun-12	1
RCC2	6	RCC2_6	81	17	24	Observer2	18-Jun-12	1
RCC2	7	RCC2_7	81	18	24	Observer2	18-Jun-12	1
RCC2	8	RCC2_8	81	10	25	Observer2	18-Jun-12	1
RCC2	9	RCC2_9	81	9	38	Observer2	18-Jun-12	1
RCC2	10	RCC2_10	81	13	43	Observer2	18-Jun-12	1
RCC2	11	RCC2_11	81	17	21	Observer2	18-Jun-12	1
RCC2	12	RCC2_12	81	10	51	Observer2	18-Jun-12	1
RCC2	13	RCC2_13	81	13	28	Observer2	18-Jun-12	1
RCC2	14	RCC2_14	81	14	20	Observer2	18-Jun-12	1
RCC2	15	RCC2_15	81	21	22	Observer2	18-Jun-12	1
RCC3	1	RCC3_1	81	9	51	Observer2	18-Jun-12	1
RCC3	2	RCC3_2	81	7	41	Observer2	18-Jun-12	1
RCC3	3	RCC3_3	81	7	29	Observer2	18-Jun-12	1
RCC3	4	RCC3_4	81	6	29	Observer2	18-Jun-12	1
RCC3	5	RCC3_5	81	11	30	Observer2	18-Jun-12	1
RCC3	6	RCC3_6	81	15	37	Observer2	18-Jun-12	1
RCC3	7	RCC3_7	81	7	54	Observer2	18-Jun-12	1
RCC3	8	RCC3_8	81	5	42	Observer2	18-Jun-12	1
RCC3	9	RCC3_9	81	5	28	Observer2	18-Jun-12	1
RCC3	10	RCC3_10	81	19	24	Observer2	18-Jun-12	1
RCC3	11	RCC3_11	81	5	49	Observer2	18-Jun-12	1
RCC3	12	RCC3_12	81	4	55	Observer2	18-Jun-12	1
RCC3	13	RCC3_13	81	8	44	Observer2	18-Jun-12	1
RCC3	14	RCC3_14	81	6	46	Observer2	18-Jun-12	1
RCC3	15	RCC3_15	81	13	33	Observer2	18-Jun-12	1
RCC4	1	RCC4_1	81	9	9	Observer2	19-Jun-12	1
RCC4	2	RCC4_2	81	1	13	Observer2	19-Jun-12	1
RCC4	3	RCC4_3	81	8	19	Observer2	19-Jun-12	1
RCC4	4	RCC4_4	81	2	15	Observer2	19-Jun-12	1
RCC4	5	RCC4_5	81	3	12	Observer2	19-Jun-12	1
RCC4	6	RCC4_6	81	4	6	Observer2	19-Jun-12	1
RCC4	7	RCC4_7	81	3	10	Observer2	19-Jun-12	1
RCC4	8	RCC4_8	81	2	6	Observer2	19-Jun-12	1
RCC4	9	RCC4_9	81	7	17	Observer2	19-Jun-12	1
RCC4	10	RCC4_10	81	12	10	Observer2	19-Jun-12	1
RCC4	11	RCC4_11	81	5	6	Observer2	19-Jun-12	1
RCC4	12	RCC4_12	81	2	5	Observer2	19-Jun-12	1
RCC4	13	RCC4_13	81	2	9	Observer2	19-Jun-12	1
RCC4	14	RCC4_14	81	5	9	Observer2	19-Jun-12	1
RCC4	15	RCC4_15	81	8	15	Observer2	19-Jun-12	1
RCC5	1	RCC5_1	81	4	12	Observer2	19-Jun-12	1
RCC5	2	RCC5_2	81	3	11	Observer2	19-Jun-12	1
RCC5	3	RCC5_3	77	7	3	Observer2	19-Jun-12	1
RCC5	4	RCC5_4	68	3	11	Observer2	19-Jun-12	1
RCC5	5	RCC5_5	81	10	19	Observer2	19-Jun-12	1
RCC5	6	RCC5_6	81	0	1	Observer2	19-Jun-12	1
RCC5	7	RCC5_7	62	0	0	Observer2	19-Jun-12	1
RCC5	8	RCC5_8	81	4	14	Observer2	19-Jun-12	1
RCC5	9	RCC5_9	81	0	2	Observer2	19-Jun-12	1
RCC5	10	RCC5_10	81	0	1	Observer2	19-Jun-12	1
RCC5	11	RCC5_11	66	3	11	Observer2	19-Jun-12	1
RCC5	12	RCC5_12	81	11	45	Observer2	19-Jun-12	1
RCC5	13	RCC5_13	81	16	26	Observer2	19-Jun-12	1
RCC5	14	RCC5_14	81	3	52	Observer2	19-Jun-12	1
RCC5	15	RCC5_15	81	9	31	Observer2	19-Jun-12	1
RCC6	1	RCC6_1	81	24	34	Observer2	19-Jun-12	1
RCC6	2	RCC6_2	81	5	39	Observer2	19-Jun-12	1
RCC6	3	RCC6_3	81	7	52	Observer2	19-Jun-12	1
RCC6	4	RCC6_4	81	10	14	Observer2	19-Jun-12	1
RCC6	5	RCC6_5	81	13	43	Observer2	19-Jun-12	1
RCC6	6	RCC6_6	81	9	84	Observer2	19-Jun-12	1
RCC6	7	RCC6_7	81	4	18	Observer2	19-Jun-12	1
RCC6	8	RCC6_8	81	21	15	Observer2	19-Jun-12	1
RCC6	9	RCC6_9	81	11	36	Observer2	19-Jun-12	1
RCC6	10	RCC6_10	81	2	31	Observer2	19-Jun-12	1
RCC6	11	RCC6_11	81	3	29	Observer2	19-Jun-12	1
RCC6	12	RCC6_12	81	7	61	Observer2	19-Jun-12	1
RCC6	13	RCC6_13	81	6	23	Observer2	19-Jun-12	1
RCC6	14	RCC6_14	81	8	47	Observer2	19-Jun-12	1
RCC6	15	RCC6_15	81	5	28	Observer2	19-Jun-12	1
RCC7	1	RCC7_1	81	1	13	Observer2	03-Apr-13	1
RCC7	2	RCC7_2	81	7	3	Observer2	03-Apr-13	1
RCC7	3	RCC7_3	81	3	4	Observer2	03-Apr-13	1
RCC7	4	RCC7_4	81	2	14	Observer2	03-Apr-13	1
RCC7	5	RCC7_5	81	0	3	Observer2	03-Apr-13	1
RCC7	6	RCC7_6	81	10	15	Observer2	03-Apr-13	1
RCC7	7	RCC7_7	81	6	5	Observer2	03-Apr-13	1
RCC7	8	RCC7_8	81	5	15	Observer2	03-Apr-13	1
RCC7	9	RCC7_9	81	2	7	Observer2	03-Apr-13	1
RCC7	10	RCC7_10	81	9	17	Observer2	03-Apr-13	1
RCC7	11	RCC7_11	81	8	25	Observer2	03-Apr-13	1
RCC7	12	RCC7_12	81	10	28	Observer2	03-Apr-13	1
RCC7	13	RCC7_13	81	11	30	Observer2	03-Apr-13	1
RCC7	14	RCC7_14	81	10	26	Observer2	03-Apr-13	1
RCC7	15	RCC7_15	81	7	17	Observer2	03-Apr-13	1
RCC8	1	RCC8_1	81	6	5	Observer2	03-Apr-13	1
RCC8	2	RCC8_2	81	6	8	Observer2	03-Apr-13	1
RCC8	3	RCC8_3	81	8	6	Observer2	03-Apr-13	1
RCC8	4	RCC8_4	81	5	7	Observer2	03-Apr-13	1
RCC8	5	RCC8_5	81	11	9	Observer2	03-Apr-13	1
RCC8	6	RCC8_6	81	2	1	Observer2	03-Apr-13	1
RCC8	7	RCC8_7	81	2	11	Observer2	03-Apr-13	1
RCC8	8	RCC8_8	81	6	14	Observer2	03-Apr-13	1
RCC8	9	RCC8_9	81	2	20	Observer2	03-Apr-13	1
RCC8	10	RCC8_10	81	4	12	Observer2	03-Apr-13	1
RCC8	11	RCC8_11	81	3	11	Observer2	03-Apr-13	1
RCC8	12	RCC8_12	81	5	6	Observer2	03-Apr-13	1
RCC8	13	RCC8_13	81	6	6	Observer2	03-Apr-13	1
RCC8	14	RCC8_14	81	2	0	Observer2	03-Apr-13	1
RCC8	15	RCC8_15	81	8	11	Observer2	03-Apr-13	1
RCC9	1	RCC9_1	81	12	17	Observer2	03-Apr-13	1
RCC9	2	RCC9_2	81	11	37	Observer2	03-Apr-13	1
RCC9	3	RCC9_3	81	6	10	Observer2	03-Apr-13	1
RCC9	4	RCC9_4	81	13	40	Observer2	03-Apr-13	1
RCC9	5	RCC9_5	81	11	7	Observer2	03-Apr-13	1
RCC9	6	RCC9_6	81	6	45	Observer2	03-Apr-13	1
RCC9	7	RCC9_7	81	5	37	Observer2	03-Apr-13	1
RCC9	8	RCC9_8	81	12	26	Observer2	03-Apr-13	1
RCC9	9	RCC9_9	81	16	50	Observer2	03-Apr-13	1
RCC9	10	RCC9_10	81	9	36	Observer2	03-Apr-13	1
RCC9	11	RCC9_11	81	11	23	Observer2	03-Apr-13	1
RCC9	12	RCC9_12	81	12	36	Observer2	03-Apr-13	1
RCC9	13	RCC9_13	81	9	39	Observer2	03-Apr-13	1
RCC9	14	RCC9_14	81	5	18	Observer2	03-Apr-13	1
RCC9	15	RCC9_15	81	10	16	Observer2	03-Apr-13	1
RCC10	1	RCC10_1	81	4	19	Observer2	03-Apr-13	1
RCC10	2	RCC10_2	81	5	7	Observer2	03-Apr-13	1
RCC10	3	RCC10_3	81	1	5	Observer2	03-Apr-13	1
RCC10	4	RCC10_4	81	9	10	Observer2	03-Apr-13	1
RCC10	5	RCC10_5	81	6	17	Observer2	03-Apr-13	1
RCC10	6	RCC10_6	81	3	8	Observer2	03-Apr-13	1
RCC10	7	RCC10_7	81	3	4	Observer2	03-Apr-13	1
RCC10	8	RCC10_8	81	2	4	Observer2	03-Apr-13	1
RCC10	9	RCC10_9	81	9	20	Observer2	03-Apr-13	1
RCC10	10	RCC10_10	81	4	12	Observer2	03-Apr-13	1
RCC10	11	RCC10_11	81	3	13	Observer2	03-Apr-13	1
RCC10	12	RCC10_12	81	3	30	Observer2	03-Apr-13	1
RCC10	13	RCC10_13	81	2	17	Observer2	03-Apr-13	1
RCC10	14	RCC10_14	81	4	14	Observer2	03-Apr-13	1
RCC10	15	RCC10_15	81	4	13	Observer2	03-Apr-13	1
RCC11	1	RCC11_1	81	9	16	Observer2	03-Apr-13	1
RCC11	2	RCC11_2	81	2	11	Observer2	03-Apr-13	1
RCC11	3	RCC11_3	81	7	27	Observer2	03-Apr-13	1
RCC11	4	RCC11_4	81	2	15	Observer2	03-Apr-13	1
RCC11	5	RCC11_5	81	7	18	Observer2	03-Apr-13	1
RCC11	6	RCC11_6	81	11	16	Observer2	03-Apr-13	1
RCC11	7	RCC11_7	81	4	11	Observer2	03-Apr-13	1
RCC11	8	RCC11_8	81	3	16	Observer2	03-Apr-13	1
RCC11	9	RCC11_9	81	7	21	Observer2	03-Apr-13	1
RCC11	10	RCC11_10	81	5	16	Observer2	03-Apr-13	1
RCC11	11	RCC11_11	81	9	13	Observer2	03-Apr-13	1
RCC11	12	RCC11_12	81	5	26	Observer2	03-Apr-13	1
RCC11	13	RCC11_13	81	3	3	Observer2	03-Apr-13	1
RCC11	14	RCC11_14	81	14	21	Observer2	03-Apr-13	1
RCC11	15	RCC11_15	81	4	8	Observer2	03-Apr-13	1
RCC12	1	RCC12_1	81	10	19	Observer2	03-Apr-13	1
RCC12	2	RCC12_2	81	18	13	Observer2	03-Apr-13	1
RCC12	3	RCC12_3	81	14	40	Observer2	03-Apr-13	1
RCC12	4	RCC12_4	81	9	30	Observer2	03-Apr-13	1
RCC12	5	RCC12_5	81	2	8	Observer2	03-Apr-13	1
RCC12	6	RCC12_6	81	13	14	Observer2	03-Apr-13	1
RCC12	7	RCC12_7	81	2	6	Observer2	03-Apr-13	1
RCC12	8	RCC12_8	81	2	7	Observer2	03-Apr-13	1
RCC12	9	RCC12_9	81	7	11	Observer2	03-Apr-13	1
RCC12	10	RCC12_10	81	5	11	Observer2	03-Apr-13	1
RCC12	11	RCC12_11	81	12	39	Observer2	03-Apr-13	1
RCC12	12	RCC12_12	81	2	24	Observer2	03-Apr-13	1
RCC12	13	RCC12_13	81	7	13	Observer2	03-Apr-13	1
RCC12	14	RCC12_14	81	8	58	Observer2	03-Apr-13	1
RCC12	15	RCC12_15	81	12	44	Observer2	03-Apr-13	1
RCC13	1	RCC13_1	81	14	47	Observer2	03-Apr-13	1
RCC13	2	RCC13_2	81	10	28	Observer2	03-Apr-13	1
RCC13	3	RCC13_3	81	10	25	Observer2	03-Apr-13	1
RCC13	4	RCC13_4	81	12	28	Observer2	03-Apr-13	1
RCC13	5	RCC13_5	81	14	26	Observer2	03-Apr-13	1
RCC13	6	RCC13_6	81	17	30	Observer2	03-Apr-13	1
RCC13	7	RCC13_7	81	4	10	Observer2	03-Apr-13	1
RCC13	8	RCC13_8	81	16	15	Observer2	03-Apr-13	1
RCC13	9	RCC13_9	81	24	34	Observer2	03-Apr-13	1
RCC13	10	RCC13_10	81	14	48	Observer2	03-Apr-13	1
RCC13	11	RCC13_11	81	1	8	Observer2	03-Apr-13	1
RCC13	12	RCC13_12	81	11	13	Observer2	03-Apr-13	1
RCC13	13	RCC13_13	81	5	21	Observer2	03-Apr-13	1
RCC13	14	RCC13_14	81	18	11	Observer2	03-Apr-13	1
RCC13	15	RCC13_15	81	9	35	Observer2	03-Apr-13	1
RCC14	1	RCC14_1	81	14	40	Observer2	03-Apr-13	1
RCC14	2	RCC14_2	81	11	42	Observer2	03-Apr-13	1
RCC14	3	RCC14_3	81	5	28	Observer2	03-Apr-13	1
RCC14	4	RCC14_4	81	5	21	Observer2	03-Apr-13	1
RCC14	5	RCC14_5	81	11	38	Observer2	03-Apr-13	1
RCC14	6	RCC14_6	81	6	38	Observer2	03-Apr-13	1
RCC14	7	RCC14_7	81	5	55	Observer2	03-Apr-13	1
RCC14	8	RCC14_8	81	10	33	Observer2	03-Apr-13	1
RCC14	9	RCC14_9	81	8	41	Observer2	03-Apr-13	1
RCC14	10	RCC14_10	81	17	45	Observer2	03-Apr-13	1
RCC14	11	RCC14_11	81	10	41	Observer2	03-Apr-13	1
RCC14	12	RCC14_12	81	10	54	Observer2	03-Apr-13	1
RCC14	13	RCC14_13	81	21	41	Observer2	03-Apr-13	1
RCC14	14	RCC14_14	81	15	51	Observer2	03-Apr-13	1
RCC14	15	RCC14_15	81	19	48	Observer2	03-Apr-13	1
RCC15	1	RCC15_1	81	25	11	Observer2	04-Apr-13	1
RCC15	2	RCC15_2	81	16	58	Observer2	04-Apr-13	1
RCC15	3	RCC15_3	81	19	34	Observer2	04-Apr-13	1
RCC15	4	RCC15_4	81	29	19	Observer2	04-Apr-13	1
RCC15	5	RCC15_5	81	20	53	Observer2	04-Apr-13	1
RCC15	6	RCC15_6	81	21	39	Observer2	04-Apr-13	1
RCC15	7	RCC15_7	81	14	46	Observer2	04-Apr-13	1
RCC15	8	RCC15_8	81	36	14	Observer2	04-Apr-13	1
RCC15	9	RCC15_9	81	12	9	Observer2	04-Apr-13	1
RCC15	10	RCC15_10	81	15	18	Observer2	04-Apr-13	1
RCC15	11	RCC15_11	81	26	16	Observer2	04-Apr-13	1
RCC15	12	RCC15_12	81	20	28	Observer2	04-Apr-13	1
RCC15	13	RCC15_13	81	13	35	Observer2	04-Apr-13	1
RCC15	14	RCC15_14	81	23	20	Observer2	04-Apr-13	1
RCC15	15	RCC15_15	81	20	47	Observer2	04-Apr-13	1
RCC16	1	RCC16_1	81	43	23	Observer2	04-Apr-13	1
RCC16	2	RCC16_2	81	13	40	Observer2	04-Apr-13	1
RCC16	3	RCC16_3	81	25	27	Observer2	04-Apr-13	1
RCC16	4	RCC16_4	81	31	36	Observer2	04-Apr-13	1
RCC16	5	RCC16_5	81	21	29	Observer2	04-Apr-13	1
RCC16	6	RCC16_6	81	18	36	Observer2	04-Apr-13	1
RCC16	7	RCC16_7	81	16	20	Observer2	04-Apr-13	1
RCC16	8	RCC16_8	81	15	33	Observer2	04-Apr-13	1
RCC16	9	RCC16_9	81	21	20	Observer2	04-Apr-13	1
RCC16	10	RCC16_10	81	4	3	Observer2	04-Apr-13	1
RCC16	11	RCC16_11	81	12	2	Observer2	04-Apr-13	1
RCC16	12	RCC16_12	81	5	4	Observer2	04-Apr-13	1
RCC16	13	RCC16_13	81	12	1	Observer2	04-Apr-13	1
RCC16	14	RCC16_14	81	24	4	Observer2	04-Apr-13	1
RCC16	15	RCC16_15	81	2	5	Observer2	04-Apr-13	1
RCC17	1	RCC17_1	81	24	48	Observer2	04-Apr-13	1
RCC17	2	RCC17_2	81	27	36	Observer2	04-Apr-13	1
RCC17	3	RCC17_3	76	16	36	Observer2	04-Apr-13	1
RCC17	4	RCC17_4	81	19	44	Observer2	04-Apr-13	1
RCC17	5	RCC17_5	81	17	40	Observer2	04-Apr-13	1
RCC17	6	RCC17_6	78	8	38	Observer2	04-Apr-13	1
RCC17	7	RCC17_7	80	18	29	Observer2	04-Apr-13	1
RCC17	8	RCC17_8	81	26	19	Observer2	04-Apr-13	1
RCC17	9	RCC17_9	60	19	26	Observer2	04-Apr-13	1
RCC17	10	RCC17_10	78	30	31	Observer2	04-Apr-13	1
RCC17	11	RCC17_11	76	12	17	Observer2	04-Apr-13	1
RCC17	12	RCC17_12	81	19	27	Observer2	04-Apr-13	1
RCC17	13	RCC17_13	74	20	39	Observer2	04-Apr-13	1
RCC17	14	RCC17_14	74	30	26	Observer2	04-Apr-13	1
RCC17	15	RCC17_15	69	11	19	Observer2	04-Apr-13	1
RCC18	1	RCC18_1	81	8	20	Observer2	04-Apr-13	1
RCC18	2	RCC18_2	81	7	12	Observer2	04-Apr-13	1
RCC18	3	RCC18_3	81	4	12	Observer2	04-Apr-13	1
RCC18	4	RCC18_4	81	3	8	Observer2	04-Apr-13	1
RCC18	5	RCC18_5	81	3	17	Observer2	04-Apr-13	1
RCC18	6	RCC18_6	81	8	19	Observer2	04-Apr-13	1
RCC18	7	RCC18_7	81	3	17	Observer2	04-Apr-13	1
RCC18	8	RCC18_8	81	10	15	Observer2	04-Apr-13	1
RCC18	9	RCC18_9	81	5	4	Observer2	04-Apr-13	1
RCC18	10	RCC18_10	81	4	5	Observer2	04-Apr-13	1
RCC18	11	RCC18_11	81	5	6	Observer2	04-Apr-13	1
RCC18	12	RCC18_12	81	14	16	Observer2	04-Apr-13	1
RCC18	13	RCC18_13	81	3	5	Observer2	04-Apr-13	1
RCC18	14	RCC18_14	81	13	30	Observer2	04-Apr-13	1
RCC18	15	RCC18_15	81	10	12	Observer2	04-Apr-13	1
RCC19	1	RCC19_1	81	5	20	Observer2	04-Apr-13	1
RCC19	2	RCC19_2	81	5	33	Observer2	04-Apr-13	1
RCC19	3	RCC19_3	81	8	78	Observer2	04-Apr-13	1
RCC19	4	RCC19_4	81	12	58	Observer2	04-Apr-13	1
RCC19	5	RCC19_5	81	6	39	Observer2	04-Apr-13	1
RCC19	6	RCC19_6	81	6	22	Observer2	04-Apr-13	1
RCC19	7	RCC19_7	81	5	27	Observer2	04-Apr-13	1
RCC19	8	RCC19_8	81	7	49	Observer2	04-Apr-13	1
RCC19	9	RCC19_9	81	5	29	Observer2	04-Apr-13	1
RCC19	10	RCC19_10	81	8	47	Observer2	04-Apr-13	1
RCC19	11	RCC19_11	81	3	38	Observer2	04-Apr-13	1
RCC19	12	RCC19_12	81	8	48	Observer2	04-Apr-13	1
RCC19	13	RCC19_13	81	12	43	Observer2	04-Apr-13	1
RCC19	14	RCC19_14	81	11	63	Observer2	04-Apr-13	1
RCC19	15	RCC19_15	81	4	30	Observer2	04-Apr-13	1
RCC20	1	RCC20_1	81	2	7	Observer2	04-Apr-13	1
RCC20	2	RCC20_2	81	3	12	Observer2	04-Apr-13	1
RCC20	3	RCC20_3	81	1	3	Observer2	04-Apr-13	1
RCC20	4	RCC20_4	81	0	8	Observer2	04-Apr-13	1
RCC20	5	RCC20_5	81	3	6	Observer2	04-Apr-13	1
RCC20	6	RCC20_6	81	0	9	Observer2	04-Apr-13	1
RCC20	7	RCC20_7	81	3	8	Observer2	04-Apr-13	1
RCC20	8	RCC20_8	81	1	5	Observer2	04-Apr-13	1
RCC20	9	RCC20_9	81	5	9	Observer2	04-Apr-13	1
RCC20	10	RCC20_10	81	2	13	Observer2	04-Apr-13	1
RCC20	11	RCC20_11	81	7	8	Observer2	04-Apr-13	1
RCC20	12	RCC20_12	81	0	4	Observer2	04-Apr-13	1
RCC20	13	RCC20_13	81	9	5	Observer2	04-Apr-13	1
RCC20	14	RCC20_14	81	3	11	Observer2	04-Apr-13	1
RCC20	15	RCC20_15	81	11	34	Observer2	04-Apr-13	1
RCC21	1	RCC21_1	81	5	22	Observer2	04-Apr-13	1
RCC21	2	RCC21_2	81	4	23	Observer2	04-Apr-13	1
RCC21	3	RCC21_3	81	6	20	Observer2	04-Apr-13	1
RCC21	4	RCC21_4	81	5	12	Observer2	04-Apr-13	1
RCC21	5	RCC21_5	81	3	16	Observer2	04-Apr-13	1
RCC21	6	RCC21_6	81	1	16	Observer2	04-Apr-13	1
RCC21	7	RCC21_7	81	1	24	Observer2	04-Apr-13	1
RCC21	8	RCC21_8	81	0	21	Observer2	04-Apr-13	1
RCC21	9	RCC21_9	81	3	30	Observer2	04-Apr-13	1
RCC21	10	RCC21_10	81	1	19	Observer2	04-Apr-13	1
RCC21	11	RCC21_11	81	2	34	Observer2	04-Apr-13	1
RCC21	12	RCC21_12	81	2	20	Observer2	04-Apr-13	1
RCC21	13	RCC21_13	81	0	7	Observer2	04-Apr-13	1
RCC21	14	RCC21_14	81	3	22	Observer2	04-Apr-13	1
RCC21	15	RCC21_15	81	4	11	Observer2	04-Apr-13	1
RCC22	1	RCC22_1	81	22	18	Observer2	04-Apr-13	1
RCC22	2	RCC22_2	81	27	23	Observer2	04-Apr-13	1
RCC22	3	RCC22_3	81	22	17	Observer2	04-Apr-13	1
RCC22	4	RCC22_4	81	16	6	Observer2	04-Apr-13	1
RCC22	5	RCC22_5	81	14	25	Observer2	04-Apr-13	1
RCC22	6	RCC22_6	81	15	23	Observer2	04-Apr-13	1
RCC22	7	RCC22_7	81	10	18	Observer2	04-Apr-13	1
RCC22	8	RCC22_8	81	20	2	Observer2	04-Apr-13	1
RCC22	9	RCC22_9	81	19	9	Observer2	04-Apr-13	1
RCC22	10	RCC22_10	81	15	35	Observer2	04-Apr-13	1
RCC22	11	RCC22_11	81	22	6	Observer2	04-Apr-13	1
RCC22	12	RCC22_12	81	20	13	Observer2	04-Apr-13	1
RCC22	13	RCC22_13	81	33	16	Observer2	04-Apr-13	1
RCC22	14	RCC22_14	81	12	11	Observer2	04-Apr-13	1
RCC22	15	RCC22_15	81	17	31	Observer2	04-Apr-13	1
