# Supplementary material for: Development and Validation of a Histological Method to Measure Microvessel Density in Whole-Slide Images of Cancer Tissue
Source: PLoS One. 2016 Sep 1;11(9):e0161496. doi: 10.1371/journal.pone.0161496 (PMC5008750; doi:10.1371/journal.pone.0161496)
Supplement: S1 Dataset — The results for the four parameters (N, MVD, V,AA) for the samples from the four cancer types (CRC, GBM, OC, RCC) from all observers (1–6) obtained with both versions of the counting rules are contained in these CSV-files. (ZIP) [file pone.0161496.s001.zip › data/heterogeneity2.csv]

StudyID	Targos	Heterogeneity2
CRC1	1	high
CRC2	1	high
CRC3	1	low
CRC4	0	high
CRC5	0	low
CRC6	0	high
CRC7	1	high
CRC8	1	high
CRC9	1	low
CRC10	1	high
CRC11	1	high
CRC12	0	low
CRC13	0	high
CRC14	1	high
CRC15	1	low
CRC16	1	high
CRC17	1	high
CRC18	1	high
CRC19	0	low
GBM1	0	high
GBM2	0	high
GBM3	0	high
GBM4	0	high
GBM5	0	low
GBM6	0	low
GBM7	0	high
GBM8	0	low
GBM9	0	high
GBM10	0	low
GBM11	0	high
GBM12	0	high
GBM13	0	low
GBM14	0	low
GBM15	0	high
GBM16	0	high
GBM17	0	high
GBM18	0	low
GBM19	0	high
GBM20	0	high
GBM21	0	high
OC1	0	high
OC2	0	low
OC3	0	high
OC4	0	high
OC5	0	low
OC6	0	high
OC7	0	high
OC8	0	low
OC9	0	low
OC10	0	high
OC11	0	high
OC12	0	low
OC13	0	low
OC14	0	high
OC15	0	high
OC16	0	low
OC17	0	high
OC18	0	high
OC19	0	high
OC20	0	high
OC21	0	high
RCC1	0	low
RCC2	0	high
RCC3	0	high
RCC4	0	low
RCC5	0	high
RCC6	0	high
RCC7	0	high
RCC8	0	low
RCC9	0	high
RCC10	0	high
RCC11	0	low
RCC12	0	high
RCC13	0	high
RCC14	0	high
RCC15	0	high
RCC16	0	high
RCC17	0	high
RCC18	0	low
RCC19	0	high
RCC20	0	low
RCC21	0	high
RCC22	0	low
